# Supplementary material for: COI barcoding of plant bugs (Insecta: Hemiptera: Miridae)
Source: PeerJ. 2018 Dec 4;6:e6070. doi: 10.7717/peerj.6070 (PMC6284446; doi:10.7717/peerj.6070)
Supplement: Supplemental Information 1 [file peerj-06-6070-s002.txt]

>Acrorhinium_inexspectatum_5-41
GACGATCAAACATATAATGTAGTAGTAACAGCTCATGCATTCATCATAATTTTCTTCATAGTTATACCAATCATAATTGGAGGATTCGGAAACTGATTAGTACCTTTAATAATTGGGGCCCCTGACATAGCATTCCCACGTATAAATAATATAAGATTCTGATTATTGCCCCCCTCAATCACATTACTTATTATAAGAAGAATTGTAGAGAGAGGTGCAGGGACTGGATGAACAGTTTATCCTCCTTTATCATCTAACATATCCCATGCAGGAGCATCAGTAGATTTAGCAATCTTTTCCCTACACTTAGCCGGTGTATCTTCAATTTTAGGAGCTGTAAATTTTATCTCAACAATCATTAACATACGATCATCAGGAATGACAGCTGATCGAATCCCTTTATTTGTATGATCAGTCGCAATCACTGCCCTACTTCTACTTTTATCCTTACCAGTATTAGCTGGTGCCATCACTATATTATTAACCGACCGAAACTTCAATACTTCATTCT
>Acrorhinium_inexspectatum_3-34
GACGATCAAACATATAATGTAGTAGTAACAGCTCATGCATTCATCATAATTTTCTTCATAGTTATACCAATCATAATTGGAGGATTCGGAAACTGATTAGTACCTCTAATAATTGGGGCCCCTGACATAGCATTCCCACGTATAAATAATATAAGATTCTGATTATTGCCCCCCTCAATCACATTACTTATTATAAGAAGAATTGTAGAGAGAGGTGCAGGGACTGGATGAACAGTTTATCCTCCTTTATCATCTAATATATCCCATGCAGGAGCATCAGTAGATTTAGCAATCTTTTCCCTACACTTAGCCGGCGTATCTTCAATTTTAGGAGCTGTAAATTTTATCTCAACAATCATTAACATACGGTCATCAGGAATGACAGCTGATCGAATCCCTTTATTTGTATGATCAGTCGCAATCACTGCCCTACTTCTACTTTTATCCTTACCAGTATTAGCTGGTGCCATCACTATATTATTAACCGACCGAAACTTCAATACTTCATTCT
>Acrorrhinium_inexpectatum 0-49
GACGATCAAACATATAATGTAGTAGTAACAGCTCATGCATTCATCATAATTTTCTTCATAGTTATACCAATCATAATTGGAGGATTCGGAAACTGATTAGTACCTTTAATAATTGGGGCCCCTGACATAGCATTCCCACGTATAAATAATATAAGATTCTGATTATTGCCCCCCTCAATCACATTACTTATTATAAGAAGAATTGTAGAGAGAGGTGCAGGGACTGGATGAACAGTTTATCCTCCTTTATCATCTAATATATCCCATGCAGGAGCATCAGTAGATTTAGCAATCTTTTCCCTACACTTAGCCGGTGTATCTTCAATTTTAGGAGCTGTAAATTTTATCTCAACAATCATTAACATACGATCATCAGGAATGACAGCTGATCGAATCCCTTTATTTGTATGATCAGTCGCAATCACTGCCCTACTACTACTTTTATCCTTACCAGTATTAGCTGGTGCCATCACTATATTATTAACAGACCGAAATATCAATACTTCATTCT
>Adelphocoris_lineolatus_1-16
GATGATCAAACATATAATGTAGTAGTCACCGCACATGCATTTATCATAATCTTTTTTATAGTAATACCAATCATAATCGGAGGATTTGGAAATTGACTAGTACCTTTAATAATTGGAGCCCCTGATATAGCATTCCCACGAATAAATAATATAAGATTCTGATTATTACCCCCCTCAATTACATTATTAATCATAAGAAGAATTGTAGAAAAAGGTGCAGGTACTGGATGAACAGTATATCCACCATTATCAGCAAATATCGCACATAATGGGGCATCAGTAGATTTAGCAATCTTCTCACTCCATTTAGCAGGAGTATCATCAATTCTAGGAGCAGTAAATTTTATCTCAACAATTTTTAATATACGACCAGTAGGAATAACTGCTGAACGAATTCCATTATTCGTATGATCAGTAGGAATTACTGCTTTACTTCTATTATTATCATTACCTGTATTAGCAGGAGCAATCACAATATTATTAACTGACCGAAACTTCAACACATCTTTCT
>Adelphocoris_lineolatus_3-11
GATGATCAAACATATAATGTAGTAGTTACCGCACATGCATTTATCATAATCTTTTTTATAGTAATACCAATCATAATCGGAGGATTTGGAAATTGACTAGTACCTTTAATAATCGGAGCCCCTGATATAGCATTCCCACGAATAAATAATATAAGATTCTGATTATTACCCCCCTCAATTACATTATTAATCATAAGAAGAATTGTAGAAAAAGGCGCAGGTACTGGATGAACAGTATATCCACCATTATCAGCAAATATCGCACATAATGGAGCATCAGTAGATTTAGCAATCTTCTCACTCCATTTAGCAGGAGTATCATCAATTCTAGGAGCAGTAAATTTTATCTCAACCATTTTTAATATACGACCAGTAGGAATAACTGCTGAACGAATTCCACTATTCGTATGATCAGTAGGAATTACTGCTTTACTTCTATTATTATCATTACCTGTATTAGCAGGAGCAATCACAATATTATTAACTGACCGAAACTTCAATACATCTTTCT
>Adelphocoris_piceosetosus_1-50
GATGATCAAACATATAATGTAGTAGTCACCGCACATGCATTTATCATAATCTTTTTTATAGTAATACCAATCATAATTGGAGGATTTGGAAATTGACTAGTACCTTTAATAATTGGAGCCCCTGATATAGCATTCCCACGAATAAATAATATAAGATTCTGATTATTACCCCCATCAATTACATTATTAATTATAAGAAGAATTGTAGAAAAAGGTGCAGGTACTGGATGAACAGTATACCCGCCATTATCAGCAAATATTGCACATAATGGAGCATCAGTAGACTTAGCAATCTTCTCACTCCATTTAGCAGGAGTATCATCAATTCTAGGAGCAGTAAATTTTATCTCAACCATTTTTAATATACGACCAATAGGAATAACTGCTGAACGAATTCCATTATTTGTATGATCAGTAGGAATCACTGCTTTACTTCTATTATTATCATTACCTGTATTAGCAGGAGCAATCACAATATTATTAACTGACCGAAACTTCAATACATCTTTCT
>Adelphocoris_piceosetosus_1-51
GATGATCAAACATATAATGTAGTAGTCACCGCACATGCATTTATCATAATCTTTTTTATAGTAATACCAATCATAATTGGAGGATTTGGAAATTGACTAGTACCTTTAATAATTGGAGCCCCTGATATAGCATTCCCACGAATAAATAATATAAGATTCTGATTATTACCCCCATCAATTACATTATTAATTATAAGAAGAATTGTAGAAAAAGGTGCAGGTACTGGATGAACAGTATACCCGCCATTATCAGCAAATATTGCACATAATGGAGCATCAGTAGACTTAGCAATCTTCTCACTCCATTTAGCAGGAGTATCATCAATTCTAGGAGCAGTAAATTTTATCTCAACCATTTTTAATATACGACCAATAGGAATAACTGCTGAACGAATTCCATTATTTGTATGATCAGTAGGAATCACTGCTTTACTTCTATTATTATCATTACCTGTATTAGCAGGAGCAATCACAATATTATTAACTGACCGAAACTTCAATACATCTTTCT
>Adelphocoris_piceosetosus_1-52
GATGATCAAACATATAATGTAGTAGTCACCGCACATGCATTTATCATAATCTTTTTTATAGTAATACCAATCATAATTGGAGGATTTGGAAATTGACTAGTACCTTTAATAATTGGAGCCCCTGATATAGCATTCCCACGAATAAATAATATAAGATTCTGATTATTACCCCCATCAATTACATTATTAATTATAAGAAGAATTGTAGAAAAAGGTGCAGGTACTGGATGAACAGTATACCCGCCATTATCAGCAAATATTGCACATAATGGAGCATCAGTAGACTTAGCAATCTTCTCACTCCATTTAGCAGGAGTATCATCAATTCTAGGAGCAGTAAATTTTATCTCAACCATTTTTAATATACGACCAATAGGAATAACTGCTGAACGAATTCCATTATTTGTATGATCAGTAGGAATCACTGCTTTACTTCTATTATTATCATTACCTGTATTAGCAGGAGCAATCACAATATTATTAACTGACCGAAACTTCAATACATCTTTCT
>Adelphocoris_quadripunctatus_1-17
GATGATCAAACATACAATGTAGTAGTCACCGCACATGCATTTATCATAATCTTTTTCATAGTTATACCAATCATAATTGGAGGGTTCGGAAATTGATTAGTACCTCTAATAATTGGAGCCCCCGATATAGCATTCCCACGAATAAATAATATAAGATTTTGATTACTACCCCCATCAATCACATTACTAATCATAAGAAGAATTGTAGAAAAAGGTGTAGGTACTGGATGAACCGTATACCCACCATTATCTGCTAATATTGCACATAATGGGGCATCTGTAGATTTAGCAATCTTCTCACTCCATTTAGCAGGAGTGTCATCAATCCTAGGAGCCGTAAACTTTATCTCAACCATTTTTAATATACGAACAGTAGGAATAACTGCTGAACGAATCCCATTATTCGTTTGATCAGTAGGAATTACTGCTCTACTCCTATTATTATCATTACCTGTATTAGCAGGTGCTATCACAATATTATTAACTGACCGAAATTTCAATACATCCTTCT
>Adelphocoris_quadripunctatus_1-40
GATGATCAAACATATAATGTAGTAGTCACCGCACATGCATTTATCATAATCTTTTTCATAGTTATACCAATCATAATTGGAGGGTTCGGAAATTGATTAGTACCTTTAATAATTGGAGCCCCCGATATAGCATTCCCACGAATAAATAATATAAGATTTTGATTACTACCCCCATCAATCACATTACTAATCATAAGAAGAATTGTAGAAAAAGGTGTAGGTACTGGATGAACCGTATACCCACCATTATCTGCTAATATTGCACATAATGGGGCATCTGTAGATTTAGCAATCTTCTCACTCCATTTAGCAGGAGTGTCATCAATCCTAGGAGCCGTAAACTTTATCTCAACCATTTTTAATATACGAACAGTAGGAATAACTGCTGAACGAATCCCATTATTCGTATGATCAGTAGGAATTACTGCTCTACTCCTATTATTATCATTACCTGTATTAGCAGGTGCTATCACAATATTATTAACTGACCGAAATTTCAATACATCCTTCT
>Adelphocoris_quadripunctatus_4-53
GATGATCAAACATACAATGTAGTAGTCACCGCACATGCATTTATCATAATCTTTTTCATAGTTATACCAATCATAATTGGAGGGTTCGGAAATTGATTAGTACCTTTAATAATTGGAGCCCCCGATATAGCATTCCCACGAATAAATAATATAAGATTTTGATTACTACCCCCATCAATCACATTACTAATCATAAGAAGAATTGTAGAAAAAGGTGTAGGTACTGGATGAACCGTATACCCACCATTATCTGCTAATATTGCACATAATGGGGCATCTGTAGATTTAGCAATCTTCTCACTCCATTTAGCAGGAGTGTCATCAATCCTAGGAGCCGTAAACTTTATCTCAACCATTTTTAATATACGAACAGTAGGAATAACTGCTGAACGAATCCCATTATTCGTTTGATCAGTAGGAATTACTGCTCTACTCCTATTATTATCATTACCTGTATTAGCAGGTGCTATCACAATATTATTAACTGACCGAAATTTCAATACATCCTTCT
>Adelphocoris_quadripunctatus_4-54
GATGATCAAACATACAATGTAGTAGTCACCGCACATGCATTTATCATAATCTTTTTCATAGTTATACCAATCATAATTGGAGGGTTCGGAAATTGATTAGTACCTTTAATAATTGGAGCCCCCGATATAGCATTCCCACGAATAAATAATATAAGATTTTGATTACTACCCCCATCAATCACATTACTAATCATAAGAAGAATTGTAGAAAAAGGTGTAGGTACTGGATGAACCGTATACCCACCATTATCTGCTAATATTGCACATAATGGGGCATCTGTAGATTTAGCAATCTTCTCACTCCATTTAGCAGGAGTGTCATCAATCCTAGGAGCCGTAAACTTTATCTCAACCATTTTTAATATACGAACAGTAGGAATAACTGCTGAACGAATCCCATTATTCGTTTGATCAGTAGGAATTACTGCTCTACTCCTATTATTATCATTACCTGTATTAGCAGGTGCTATCACAATATTATTAACTGACCGAAATTTCAATACATCCTTCT
>Adelphocoris_reichelli_0-15
GATGATCAAACATATAATGTAGTAGTCACCGCACATGCATTTATCATAATCTTTTTTATAGTAATACCAATCATAATTGGAGGATTTGGAAATTGACTAGTACCTTTAATAATTGGAGCCCCTGATATAGCATTCCCACGAATAAATAATATAAGATTCTGATTATTACCCCCATCAATTACATTATTAATAATAAGAAGAATTGTAGAAAAAGGTGCAGGTACTGGATGAACAGTATACCCACCATTATCAGCAAATATTGCACATAATGGAGCATCAGTAGACTTAGCAATCTTCTCACTCCATTTAGCAGGAGTATCATCAATTCTAGGAGCAGTAAATTTTATCTCAACCATTTTTAATATACGACCAGTAGGAATAACTGCTGAACGAATTCCATTATTTGTATGATCAGTAGGAATCACTGCTTTACTTCTATTATTATCATTACCTGTATTAGCAGGTGCAATCACAATATTATTAACTGACCGAAACTTCAATACATCTTTCT
>Adelphocoris_reichelli_6-1
GATGATCAAACATATAATGTAGTAGTCACCGCACATGCATTTATCATAATCTTTTTTATAGTAATACCAATCATAATTGGAGGATTTGGAAATTGACTAGTACCTTTAATAATTGGAGCCCCTGATATAGCATTCCCACGAATAAATAATATAAGATTCTGATTATTACCCCCATCAATTACATTATTAATAATAAGAAGAATTGTAGAAAAAGGTGCAGGTACTGGATGAACAGTATACCCACCATTATCAGCAAATATTGCACATAATGGAGCATCAGTAGACTTAGCAATCTTCTCACTCCATTTAGCAGGAGTATCATCAATTCTAGGAGCAGTAAATTTTATCTCAACCATTTTTAATATACGACCAGTAGGAATAACTGCTGAACGAATTCCATTATTTGTATGATCAGTAGGAATCACTGCTTTACTTCTATTATTATCATTACCTGTATTAGCAGGTGCAATCACAATATTATTAACTGACCGAAACTTCAATACATCTTTCT
>Adelphocoris_sp._1-24
GATGATCAAACATATAATGTAGTAGTCACCGCACATGCATTTATCATAATCTTTTTTATAGTAATACCAATCATAATTGGAGGATTTGGAAATTGACTAGTACCTTTAATAATTGGAGCCCCTGATATAGCATTCCCACGAATAAATAATATAAGATTCTGATTATTACCCCCATCAATTACATTATTAATAATAAGAAGAATTGTAGAAAAAGGTGCAGGTACTGGATGAACAGTATACCCGCCATTATCAGCAAATATTGCACATAATGGAGCATCAGTAGACTTAGCAATCTTCTCACTCCATTTAGCAGGAGTATCATCAATTCTAGGAGCAGTAAATTTTATCTCAACCATTTTTAATATACGACCAATAGGAATAACTGCTGAACGAATTCCATTATTTGTATGATCAGTAGGAATCACTGCTTTACTTTTACTATTATCATTACCTGTATTAGCAGGGGCAATCACAATATTATTAACTGACCGAAACTTCAATACATCTTCTT
>Adelphocoris_suturalis_0-2
GATGATCAAACATATAATGTGGTAGTCACCGCACATGCATTTATCATAATCTTTTTTATAGTAATACCAATCATAATTGGAGGATTTGGAAATTGACTAGTACCTTTAATAATTGGAGCCCCTGATATAGCATTCCCACGAATAAATAATATAAGATTCTGATTATTACCCCCATCAATTACATTGTTAATAATAAGAAGAATTGTAGAAAAAGGTGCAGGCACTGGATGAACAGTATACCCGCCATTATCAGCAAATATTGCACATAATGGAGCATCAGTAGACTTAGCAATCTTCTCACTCCATTTAGCAGGAGTATCATCAATTCTAGGAGCAGTAAATTTTATCTCAACCATTTTTAATATACGACCAGTAGGAATAACTGCTGAACGAATTCCATTATTTGTATGATCAGTAGGAATCACTGCTTTACTTCTATTATTATCATTACCTGTATTAGCAGGGGCAATTACAATATTATTAACTGACCGAAACTTCAATACATCTTTCT
>Adelphocoris_suturalis_0-6
GATGATCAAACATATAATGTGGTAGTCACCGCACATGCATTTATCATAATCTTTTTTATAGTAATACCAATCATAATTGGAGGATTTGGAAATTGACTAGTACCTTTAATAATTGGAGCCCCTGATATAGCATTCCCACGAATAAATAATATAAGATTCTGATTATTACCCCCATCAATTACATTGTTAATAATAAGAAGAATTGTAGAAAAAGGTGCAGGCACTGGATGAACAGTATACCCGCCATTATCAGCAAATATTGCACATAATGGAGCATCAGTAGACTTAGCAATCTTCTCACTCCATTTAGCAGGAGTATCATCAATTCTAGGAGCAGTAAATTTTATCTCAACCATTTTTAATATACGACCAGTAGGAATAACTGCTGAACGAATTCCATTATTTGTATGATCAGTAGGAATCACTGCTTTACTTCTATTATTATCATTACCTGTATTAGCAGGGGCAATTACAATATTATTAACTGACCGAAACTTCAATACATCTTTCT
>Adelphocoris_suturalis_1-19
GATGATCAAACATATAATGTGGTAGTCACCGCACATGCATTTATCATAATCTTTTTTATAGTAATACCAATCATAATTGGAGGATTTGGAAATTGACTAGTACCTTTAATAATTGGAGCCCCTGATATAGCATTCCCACGAATAAATAATATAAGATTCTGATTATTACCCCCATCAATTACATTGTTAATAATAAGAAGAATTGTAGAAAAAGGTGCAGGCACTGGATGAACAGTATACCCGCCATTATCAGCAAATATTGCACATAATGGAGCATCAGTAGACTTAGCAATCTTCTCACTCCATTTAGCAGGAGTATCATCAATTCTAGGAGCAGTAAATTTTATCTCAACCATTTTTAATATACGACCAGTAGGAATAACTGCTGAACGAATTCCATTATTTGTATGATCAGTAGGAATCACTGCTTTACTTCTATTATTATCATTACCTGTATTAGCAGGGGCAATTACAATATTATTAACTGACCGAAACTTCAATACATCTTTCT
>Adelphocoris_triannulatus_0-5
GATGACCAAACATATAATGTAGTAGTCACCGCACATGCATTTATCATAATCTTTTTTATAGTAATACCAATCATAATTGGAGGATTTGGAAATTGACTAGTACCTTTAATAATTGGAGCCCCTGATATAGCATTCCCACGAATAAATAATATAAGATTCTGATTATTACCCCCATCAATTACATTATTAATAATAAGAAGAATTGTAGAAAAAGGTGCAGGTACTGGATGAACAGTATACCCACCATTATCAGCAAATATTGCACATAATGGAGCATCAGTAGATTTAGCAATCTTCTCACTCCATTTAGCAGGAGTATCATCAATTCTAGGAGCAGTAAATTTTATCTCAACCATTTTTAATATACGACCAGTAGGAATAACTGCTGAACGAATTCCATTATTTGTATGATCAGTAGGAATCACTGCTTTACTTCTATTATTATCATTACCTGTATTAGCAGGTGCAATCACAATATTATTAACTGACCGAAACTTCAATACATCCTTTT
>Adelphocoris_triannulatus_1-41
GATGACCAAACATATAATGTAGTAGTCACCGCACATGCATTTATCATAATCTTTTTTATAGTAATACCAATCATAATTGGAGGATTTGGAAATTGATTAGTACCTTTAATAATTGGAGCCCCTGATATAGCATTCCCACGAATAAATAATATAAGATTCTGATTATTACCCCCATCAATTACATTATTAATAATAAGAAGAATTGTAGAAAAAGGTGCAGGTACTGGATGAACAGTATACCCACCATTATCAGCAAATATTGCACATAATGGAGCATCAGTAGATTTAGCAATCTTCTCACTCCATTTAGCAGGAGTATCATCAATTCTAGGAGCAGTAAATTTTATCTCAACCATTTTTAATATACGACCAGTAGGAATAACTGCTGAACGAATTCCATTATTTGTATGATCAGTAGGAATCACTGCTTTACTTCTATTATTATCATTACCTGTATTAGCAGGTGCAATCACAATATTATTAACTGACCGAAACTTCAATACATCCTTTT
>Adelphocoris_triannulatus_3-9
GATGACCAAACATATAATGTAGTAGTCACCGCACATGCATTTATCATAATCTTTTTTATAGTAATACCAATCATAATTGGAGGATTTGGAAATTGACTAGTACCTTTAATAATTGGAGCCCCTGATATAGCATTCCCACGAATAAATAATATAAGATTCTGATTATTACCCCCATCAATTACATTATTAATAATAAGAAGAATTGTAGAAAAAGGTGCAGGTACTGGATGAACAGTATACCCACCATTATCAGCAAATATTGCACATAATGGAGCATCAGTAGATTTAGCAATCTTCTCACTCCATTTAGCAGGAGTATCATCAATTCTAGGAGCAGTAAATTTTATCTCAACCATTTTTAATATACGACCAGTAGGAATAACTGCTGAACGAATTCCATTATTTGTATGATCAGTAGGAATCACTGCTTTACTTCTATTATTATCATTACCTGTATTAGCAGGTGCAATCACAATATTATTAACTGACCGAAACTTCAATACATCCTTTT
>Adelphocorisella_lespedezae_4-33
GATGACCAAACATATAATGTAGTAGTTACAGCTCATGCATTTATCATAATTTTCTTTATAGTTATACCAATCATAATTGGAGGATTCGGAAACTGATTAGTACCATTAATGATTGGAGCACCAGATATAGCATTTCCTCGAATAAACAACATAAGATTCTGATTATTACCTCCTTCAATCACACTATTAATTATAAGAAGTATAGTAGAAAAGGGGGCAGGAACCGGATGAACAGTATACCCTCCTTTATCAGCTAATATTTCACATAATGGGGCATCTGTAGATCTAGCAATCTTTTCATTACATCTAGCAGGAGTATCATCAATCCTAGGGGCCGTAAACTTTATTTCAACAATCTTTAACATACGACCAGCTGGAATAACTGCAGAGCGAATTCCATTATTCGTTTGATCAGTAGGAATCACTGCACTATTATTATTATTATCATTACCCGTATTAGCAGGTGCTATTACTATATTATTAACTGATCGAAACTTAAATACATCATTTT
>Adelphocorisella_lespedezae_4-32
GATGACCAAACATATAATGTAGTAGTTACAGCTCATGCATTTATCATAATTTTCTTTATAGTTATACCAATCATAATTGGAGGATTCGGAAACTGATTAGTACCATTAATGATTGGAGCACCAGATATAGCATTTCCTCGAATAAATAACATAAGATTCTGATTATTACCTCCTTCAATCACACTATTAATTATAAGAAGTATAGTAGAAAAGGGGGCAGGAACCGGATGAACAGTATACCCTCCTTTATCAGCTAATATTTCACATAATGGGGCATCTGTAGATCTAGCAATCTTTTCATTACATCTAGCAGGAGTATCATCAATCCTAGGGGCCGTAAACTTTATTTCAACAATCTTTAACATACGACCAGCTGGAATAACTGCAGAGCGAATTCCATTATTCGTTTGATCAGTAGGAATCACTGCACTATTATTATTATTATCATTACCCGTATTAGCAGGTGCTATTACTATATTATTAACTGATCGAAACTTAAATACATCATTTT
>Alloeotomus_chinensis_3-52
GATGATCAAACATATAATGTAGTAGTAACAGCACATGCCTTTGTAATGATCTTTTTTATAGTAATGCCAATCATGATTGGAGGATTCGGAAACTGATTAGTACCCTTAATAATCGGAGCCCCAGACATAGCATTTCCCCGAATAAATAATATAAGATTTTGACTTTTACCCCCTTCAATCACATTATTAATCATAAGAAGAATCGTAGAAAATGGAGCTGGGACCGGATGAACAGTTTACCCCCCACTATCATCAAACATTTCACATAATGGAGCATCAGTAGATATAGCCATCTTTTCACTACACCTAGCAGGAGTGTCCTCAATCTTAGGGGCTATTAACTTCATCTCAACTATCATAAATATGCGACCAAAAGGAATAACAGCTGAACGAACCCCCTTATTCGTATGATCAGTAGCAATTACTGCTCTACTTTTACTACTATCCCTACCAGTATTAGCTGGTGCTATTACCATACTATTAACAGATCGAAACCTAAACACATCCTTTT
>Alloeotomus_chinensis_5-55
GATGATCAAACATATAATGTAGTAGTAACAGCACATGCCTTTGTAATGATCTTTTTTATAGTAATGCCAATCATGATTGGAGGATTCGGAAACTGATTAGTACCCTTAATAATCGGAGCCCCAGACATAGCATTTCCCCGAATAAATAATATAAGATTTTGACTTTTACCCCCTTCAATCACATTATTAATCATAAGAAGAATCGTAGAAAATGGAGCTGGGACCGGATGAACAGTTTACCCCCCACTATCATCAAACATTTCACATAATGGAGCATCAGTAGATATAGCCATCTTTTCACTACACCTAGCAGGAGTGTCCTCAATCTTAGGGGCTATTAACTTCATCTCAACTATCATAAATATGCGACCAAAAGGAATAACAGCTGAACGAACCCCCTTATTCGTATGATCAGTAGCAATTACTGCTCTACTTTTACTACTATCCCTACCAGTATTAGCTGGTGCTATTACCATACTATTAACAGATCGAAACCTAAACACATCCTTTT
>Alloeotomus_chinensis_5-56
GATGATCAAACATATAATGTAGTAGTAACAGCACATGCCTTTGTAATGATCTTTTTTATAGTAATGCCAATCATGATTGGAGGATTCGGAAACTGATTAGTACCCTTAATAATCGGAGCCCCAGACATAGCATTTCCCCGAATAAATAATATAAGATTTTGACTTTTACCCCCTTCAATCACATTATTAATCATAAGAAGAATCGTAGAAAATGGAGCTGGGACCGGATGAACAGTTTACCCCCCACTATCATCAAACATTTCACATAATGGAGCATCAGTAGATATAGCCATCTTTTCACTACACCTAGCAGGAGTGTCCTCAATCTTAGGGGCTATTAACTTCATCTCAACTATCATAAATATGCGACCAAAAGGAATAACAGCTGAACGAACCCCCTTATTCGTATGATCAGTAGCAATTACTGCTCTACTTTTACTACTATCCCTACCAGTATTAGCTGGTGCTATTACCATACTATTAACAGATCGAAACCTAAACACATCCTTTT
>Alloeotomus_simplus 0-43
GATGATCAAACATATAATGTAGTAGTAACAGCACATGCCTTTGTTATGATCTTTTTCATAGTAATACCAATCATAATTGGGGGTTTCGGGAACTGATTAGTACCCTTAATAATCGGAGCCCCCGATATGGCATTCCCACGAATAAACAATATAAGATTTTGACTATTACCCCCATCAATCACCTTATTAATCATAAGAAGAATAGTAGAAAATGGGGCAGGAACTGGATGAACGGTATATCCACCCCTATCATCAAATATTTCACATAACGGAGCCTCCGTAGATTTAACCATCTTTTCATTACACTTAGCAGGAGTGTCATCAATCCTAGGAGCTATTAACTTTATCTCAACTATCATAAATATACGACCAAACGGAATAACAGCTGAACGAATCCCACTATTCGTATGATCAGTAGGAATCACTGCACTATTACTATTACTATCATTACCAGTACTAGCTGGGGCTATCACTATATTATTAACAGACCGAAACCTAAACACATCATTTT
>Alloeotomus_simplus_3-51
GATGATCAAACATATAATGTAGTAGTAACAGCACATGCCTTTGTTATGATCTTTTTCATAGTAATACCAATCATAATTGGGGGTTTCGGGAACTGATTAGTACCCTTAATAATCGGAGCCCCCGATATGGCATTCCCACGAATAAACAATATAAGATTTTGACTATTACCCCCATCAATCACCTTATTAATCATAAGAAGAATAGTAGAAAATGGGGCAGGAACTGGATGAACGGTATATCCACCCCTATCATCAAATATTTCACATAACGGAGCCTCCGTAGATTTAACCATCTTTTCATTACACTTAGCAGGAGTGTCATCAATCCTAGGAGCTATTAACTTTATCTCAACTATCATAAATATACGACCAAACGGAATAACAGCTGAACGAATCCCACTATTCGTATGATCAGTAGGAATCACTGCACTATTACTATTACTATCATTACCAGTACTAGCTGGGGCTATCACTATATTATTAACAGACCGAAACCTAAACACATCATTTT
>Apolygus_atriclavus_3-25
GATGATCAAACCTATAATGTAGTAGTAACAGCACATGCTTTTATTATAATTTTCTTTATAGTAATACCAATCATAATTGGAGGATTTGGAAATTGATTAGTACCATTAATAATTGGTGCTCCAGATATGGCCTTCCCACGAATAAATAACATAAGATTTTGACTACTACCCCCATCAATCACATTATTAATTATAAGAAGAATTGTTGAAAATGGGGCAGGGACAGGATGAACTGTTTACCCCCCACTCTCTGCAAATATCTCACATAATGGGGCATCTGTAGATTTAGCAATCTTTTCTTTACATTTAGCAGGAGTTTCCTCAATTTTAGGAGCTGTAAACTTCATTTCAACAATCATTAATATACGCCCAGAAGGTATAACAGCAGAACGAATCCCATTATTTGTATGGTCAGTAGGAATTACTGCCCTACTATTATTATTATCACTTCCAGTATTAGCTGGGGCTATTACTATATTATTAACAGATCGAAACTTTAATACATCATTCT
>Apolygus_atriclavus_3-26
GATGATCAAACCTATAATGTAGTAGTAACAGCACATGCTTTTATTATAATTTTCTTTATAGTAATACCAATCATAATTGGAGGATTTGGAAATTGATTAGTACCATTAATAATTGGTGCTCCAGATATGGCCTTCCCACGAATAAATAACATAAGATTTTGACTACTACCCCCATCAATCACATTATTAATTATAAGAAGAATTGTTGAAAATGGGGCAGGGACAGGATGAACTGTTTACCCCCCACTCTCTGCAAATATCTCACATAATGGGGCATCTGTAGATTTAGCAATCTTTTCTTTACATTTAGCAGGAGTTTCCTCAATTTTAGGAGCTGTAAACTTCATTTCAACAATCATTAATATACGCCCAGAAGGTATAACAGCAGAACGAATCCCATTATTTGTATGGTCAGTAGGAATTACTGCCCTACTATTATTATTATCACTTCCAGTATTAGCTGGGGCTATTACTATATTATTAACAGATCGAAACTTTAATACATCATTCT
>Apolygus_cuneofasciatus_2-60
GATGATCAAACTTATAATGTAGTAGTAACAGCACATGCTTTTATTATAATTTTCTTTATAGTGATACCAATCATAATTGGAGGATTTGGAAATTGATTAGTGCCATTAATGATTGGTGCCCCAGATATGGCCTTCCCTCGAATAAATAACATGAGATTTTGGCTACTACCCCCATCAATCACATTATTAATTATAAGAAGAATTGTTGAAAATGGAGCAGGGACAGGATGAACTGTATACCCCCCACTTTCTGCAAATATCTCACATAATGGAGCATCCGTAGATTTAGCAATTTTTTCTTTACATTTAGCAGGAATTTCCTCAATTTTAGGGGCTGTAAACTTCATTTCAACAATCATTAATATGCGACCAGAAGGAATAACAGCAGAACGAATCCCATTATTTGTATGATCAGTAGGAATTACTGCTCTGCTATTATTATTATCACTCCCAGTATTAGCTGGGGCTATTACTATATTATTAACAGATCGAAACTTTAATACATCATTCT
>Apolygus_fraxinicola_3-27
GATGATCAAACTTATAATGTAGTAGTAACAGCACATGCTTTTATTATAATTTTCTTTATAGTAATACCAATTATAATTGGAGGATTTGGAAATTGATTAGTACCATTAATAATTGGTGCCCCAGATATGGCCTTCCCTCGAATAAATAACATAAGATTTTGGCTACTACCTCCATCAATCACATTATTAATTATAAGTAGAATTGTTGAAAATGGGGCAGGGACAGGATGAACTGTATACCCCCCACTCTCTGCAAATATTTCACATAATGGAGCATCCGTAGATTTAGCAATTTTTTCTTTACATTTAGCAGGAGTTTCCTCAATTTTAGGAGCTGTAAACTTTATTTCAACAATTATTAATATACGACCAGAAGGAATAACAGCAGAACGAATCCCATTATTTGTATGATCAGTAGGAATTACTGCCCTATTATTATTATTATCACTTCCGGTGTTAGCTGGAGCTATTACTATATTATTAACAGACCGAAACTTTAATACATCATTCT
>Apolygus_hilaris_2-58
GATGACCAAACTTATAATGTGGTAGTAACAGCACATGCTTTTATTATAATTTTCTTTATAGTAATACCAATTATAATTGGAGGATTTGGAAATTGATTAGTACCATTAATAATTGGAGCTCCAGATATGGCCTTCCCTCGAATAAATAATATAAGATTTTGACTACTACCCCCATCAATCACATTATTAATTATAAGAAGAATTGTTGAAAATGGGGCAGGGACAGGATGAACTGTATATCCCCCCCTCTCTGCAAATATCTCACATAATGGAGCATCTGTTGATTTAGCAATTTTTTCTTTACATCTAGCAGGAATTTCCTCAATTTTAGGGGCTGTAAACTTCATTTCAACAATCATTAATATACGACCAGAGGGAATAACAGCAGAACGAATCCCATTATTTGTATGATCAGTAGGAATTACTGCCCTGCTGTTATTATTATCACTCCCAGTATTAGCTGGAGCTATTACTATATTATTAACAGATCGAAACTTTAATACATCATTCT
>Apolygus_hilaris_2-59
GATGACCAAACTTATAATGTGGTAGTAACAGCACATGCTTTTATTATAATTTTCTTTATAGTAATACCAATTATAATTGGAGGATTTGGAAATTGATTAGTACCATTAATAATTGGAGCTCCAGATATGGCCTTCCCTCGAATAAATAATATAAGATTTTGACTACTACCCCCATCAATCACATTATTAATTATAAGAAGAATTGTTGAAAATGGGGCAGGGACAGGATGAACTGTATATCCCCCCCTCTCTGCAAATATCTCACATAATGGAGCATCTGTTGATTTAGCAATTTTTTCTTTACATCTAGCAGGAATTTCCTCAATTTTAGGGGCTGTAAACTTCATTTCAACAATCATTAATATACGACCAGAGGGAATAACAGCAGAACGAATCCCATTATTTGTATGATCAGTAGGAATTACTGCCCTGCTGTTATTATTATCACTCCCAGTATTAGCTGGAGCTATTACTATATTATTAACAGATCGAAACTTTAATACATCATTCT
>Apolygus_hilaris_4-30
GATGACCAAACTTATAATGTGGTAGTAACAGCACATGCTTTTATTATAATTTTCTTTATAGTAATACCAATTATAATTGGAGGATTTGGAAATTGATTAGTACCATTAATAATTGGAGCTCCAGATATGGCCTTCCCTCGAATAAATAATATAAGATTTTGACTACTACCCCCATCAATCACATTATTAATTATAAGAAGAATTGTTGAAAATGGGGCAGGGACAGGATGAACTGTATATCCCCCCCTCTCTGCAAATATCTCACATAATGGAGCATCTGTTGATTTAGCAATTTTTTCTTTACATCTAGCAGGAGTTTCCTCAATTTTAGGGGCTGTAAACTTCATTTCAACAATCATTAATATACGGCCAGAGGGAATAACAGCAGAACGAATCCCATTATTTGTATGATCAGTAGGAATTACTGCCCTCCTGTTATTATTATCACTCCCAGTATTAGCTGGAGCTATTACTATATTATTAACAGATCGAAACTTTAATACATCATTCT
>Apolygus_hilaris_4-27
GATGACCAAACTTATAATGTGGTAGTAACAGCACATGCTTTTATTATAATTTTCTTTATAGTAATACCAATTATAATTGGAGGATTTGGAAATTGATTAGTACCATTAATAATTGGAGCTCCAGATATGGCCTTCCCTCGAATAAATAATATAAGATTTTGACTACTACCCCCATCAATCACATTATTAATTATAAGAAGAATTGTTGAAAATGGGGCAGGGACAGGATGAACTGTATATCCCCCCCTCTCTGCAAATATCTCACATAATGGAGCATCTGTTGATTTAGCAATTTTTTCTTTACATCTAGCAGGAGTTTCCTCAATTTTAGGGGCTGTAAACTTCATTTCAACAATCATTAATATACGGCCAGAGGGAATAACAGCAGAACGAATCCCATTATTTGTATGATCAGTAGGAATTACTGCCCTCCTGTTATTATTATCACTCCCAGTATTAGCTGGAGCTATTACTATATTATTAACAGATCGAAACTTTAATACATCATTCT
>Apolygus_lucorum_2-54
GATGATCAAACTTATAATGTGGTAGTAACAGCACATGCTTTTATTATAATTTTCTTTATAGTTATACCAATTATAATTGGAGGGTTTGGAAATTGACTAGTACCATTAATAATTGGAGCCCCAGATATGGCCTTCCCTCGAATAAATAATATAAGATTTTGATTACTACCCCCATCAATTACATTATTAATTATAAGAAGAATTGTTGAAAATGGGGCAGGGACAGGATGAACTGTATACCCCCCACTCTCTGCAAATATCTCACATAATGGGGCATCTGTAGATTTAGCAATTTTTTCTTTACATTTAGCAGGAGTTTCCTCAATTTTAGGAGCTGTAAACTTCATTTCAACAATCATTAATATACGGCCAGAAGGGATAACAGCAGAACGAATCCCATTATTTGTATGATCAGTAGGAATTACTGCCCTGCTGTTATTATTATCACTTCCAGTATTAGCTGGGGCTATTACTATATTATTAACAGATCGAAACTTTAATACATCATTCT
>Apolygus_lucorum_3-4
GATGATCAAACTTATAATGTGGTAGTAACAGCACATGCTTTTATTATAATTTTCTTTATAGTTATACCAATTATAATTGGAGGGTTTGGAAATTGACTAGTACCATTAATAATTGGAGCCCCAGATATGGCCTTCCCTCGAATAAATAATATAAGATTTTGATTACTACCCCCATCAATTACATTATTAATTATAAGAAGAATTGTTGAAAATGGGGCAGGGACAGGATGAACTGTATACCCCCCACTCTCTGCAAATATCTCACATAATGGGGCATCTGTAGATTTAGCAATTTTTTCTTTACATTTAGCAGGAGTCTCCTCAATTTTAGGAGCTGTAAACTTCATCTCAACAATTATTAATATACGGCCAGAAGGGATAACAGCAGAACGAATCCCATTATTTGTATGATCAGTAGGAATTACTGCCCTGCTGTTATTATTATCACTTCCAGTATTAGCTGGAGCTATTACTATATTATTAACAGATCGAAACTTTAATACATCATTCT
>Apolygus_lucorum_3-6
GATGATCAAACTTATAATGTGGTAGTAACAGCACATGCTTTTATTATAATTTTCTTTATAGTTATACCAATTATAATTGGAGGGTTTGGAAATTGACTAGTACCATTAATAATTGGAGCCCCAGATATGGCCTTCCCTCGAATAAATAATATAAGATTTTGATTACTACCCCCATCAATTACATTATTAATTATAAGAAGAATTGTTGAAAATGGGGCAGGGACAGGATGAACTGTATACCCCCCACTCTCTGCAAATATCTCACATAATGGGGCATCTGTAGATTTAGCAATTTTTTCTTTACATTTAGCAGGAGTTTCCTCAATTTTAGGAGCTGTAAACTTCATTTCAACAATCATTAATATACGGCCAGAAGGGATAACAGCAGAACGAATCCCATTATTTGTATGATCAGTAGGAATTACTGCCCTGCTGTTATTATTATCACTTCCAGTATTAGCTGGGGCTATTACTATATTATTAACAGATCGAAACTTTAATACATCATTCT
>Apolygus_lucorum_1-5
GATGATCAAACTTATAATGTGGTAGTAACAGCACATGCTTTTATTATAATTTTCTTTATAGTTATACCAATTATAATTGGAGGGTTTGGAAATTGACTAGTACCATTAATAATTGGAGCCCCAGATATGGCCTTCCCTCGAATAAATAATATAAGATTTTGATTACTACCCCCATCAATTACATTATTAATTATAAGAAGAATTGTTGAAAATGGGGCAGGGACAGGATGAACTGTATACCCCCCACTCTCTGCAAATATCTCACATAATGGGGCATCTGTAGATTTAGCAATTTTTTCTTTACATTTAGCAGGAGTCTCCTCAATTTTAGGAGCTGTAAACTTCATCTCAACAATTATTAATATACGGCCAGAAGGGATAACAGCAGAACGAATCCCATTATTTGTATGATCAGTAGGAATTACTGCCCTGCTGTTATTATTATCACTTCCAGTATTAGCTGGAGCTATTACTATATTATTAACAGATCGAAACTTTAATACATCATTCT
>Apolygus_lucorum_2-39
GATGATCAAACTTATAATGTAGTAGTAACAGCACATGCTTTTATTATAATTTTCTTTATAGTTATACCAATTATAATTGGAGGGTTTGGAAATTGACTAGTACCATTAATAATTGGCGCCCCAGATATAGCCTTCCCTCGAATAAATAATATAAGATTTTGATTACTACCCCCATCAATTACATTATTAATTATAAGAAGAATTGTTGAAAATGGGGCGGGGACAGGATGAACTGTATATCCCCCACTCTCTGCAAATATCTCACATAATGGGGCATCTGTAGATTTAGCAATTTTTTCTTTACATTTAGCAGGAGTTTCCTCAATTTTAGGAGCTGTAAACTTCATTTCAACAATCATTAATATACGGCCAGAAGGGATAACAGCAGAACGAATCCCATTATTTGTATGATCAGTAGGAATTACTGCCCTGCTGTTATTATTATCACTTCCAGTATTAGCTGGGGCTATTACTATATTATTAACAGATCGAAACTTTAATACATCATTCT
>Apolygus_pulchellus_1-8
GATGATCAAACTTATAATGTAGTAGTAACAGCACATGCTTTTATTATAATTTTCTTTATAGTAATACCAATTATAATTGGAGGATTTGGGAATTGATTAGTACCATTAATAATTGGTGCCCCAGATATGGCCTTCCCTCGAATAAATAACATAAGATTTTGGCTACTACCCCCATCAATCACATTATTAATTATAAGAAGAATTGTTGAAAATGGAGCAGGGACAGGATGAACTGTATATCCCCCACTCTCTGCAAATATCTCACATAATGGAGCATCCGTAGATTTAGCAATTTTTTCTTTACATTTAGCAGGAGTTTCCTCAATCTTAGGGGCTGTAAACTTTATTTCAACAATCATTAATATACGACCAGAAGGAATAACAGCAGAACGAATCCCATTATTTGTATGATCAGTAGGAATTACTGCCCTATTATTATTATTATCACTTCCAGTGTTAGCTGGAGCTATTACTATACTATTAACAGACCGAAACTTTAATACATCATTCT
>Apolygus_pulchellus_1-9
GATGATCAAACTTATAATGTAGTAGTAACAGCACATGCTTTTATTATAATTTTCTTTATAGTAATACCAATTATAATTGGAGGATTTGGGAATTGATTAGTACCATTAATAATTGGTGCCCCAGATATGGCCTTCCCTCGAATAAATAACATAAGATTTTGGCTACTACCCCCATCAATCACATTATTAATTATAAGAAGAATTGTTGAAAATGGAGCAGGGACAGGATGAACTGTATATCCCCCACTCTCTGCAAATATCTCACATAATGGAGCATCCGTAGATTTAGCAATTTTTTCTTTACATTTAGCAGGAGTTTCCTCAATCTTAGGGGCTGTAAACTTTATTTCAACAATCATTAATATACGACCAGAAGGAATAACAGCAGAACGAATCCCATTATTTGTATGATCAGTAGGAATTACTGCCCTATTATTATTATTATCACTTCCAGTGTTAGCTGGAGCTATTACTATACTATTAACAGACCGAAACTTTAATACATCATTCT
>Apolygus_pulchellus_2-56
GATGATCAAACTTATAATGTAGTAGTAACAGCACATGCTTTTATTATAATTTTCTTTATAGTAATACCAATTATAATTGGAGGATTTGGGAATTGATTAGTACCATTAATAATTGGTGCCCCAGATATGGCCTTCCCTCGAATAAATAACATAAGATTTTGGCTACTACCCCCATCAATCACATTATTAATTATAAGAAGAATTGTTGAAAATGGAGCAGGGACAGGATGAACTGTATATCCCCCACTCTCTGCAAATATCTCACATAATGGAGCATCCGTAGATTTAGCAATTTTTTCTTTACATTTAGCAGGAGTTTCCTCAATCTTAGGGGCTGTAAACTTTATTTCAACAATCATTAATATACGACCAGAAGGAATAACAGCAGAACGAATCCCATTATTTGTATGATCAGTAGGAATTACTGCCCTATTATTATTATTATCACTTCCAGTGTTAGCTGGAGCTATTACTATACTATTAACAGACCGAAACTTTAATACATCATTCT
>Apolygus_roseofemoralis_0-31
GATGACCAAACTTATAATGTAGTAGTAACAGCACATGCTTTTATTATAATTTTCTTTATAGTAATACCAATTATAATCGGAGGATTTGGAAATTGATTAGTACCATTAATAATTGGAGCTCCAGATATAGCCTTCCCTCGAATAAATAATATAAGATTTTGACTACTACCCCCATCAATCACATTATTAATTATAAGAAGAATTGTTGAAAATGGGGCAGGGACAGGATGAACTGTATATCCCCCCCTCTCTGCAAATATCTCACATAATGGGGCATCTGTTGATTTAGCAATTTTTTCTTTACACCTAGCAGGAGTTTCCTCAATTTTAGGGGCTGTAAACTTCATTTCAACAATCATTAATATGCGACCAGAAGGAATAACAGCAGAGCGAATCCCATTATTTGTATGATCAGTAGGAATTACTGCTCTGCTGTTATTATTATCACTCCCAGTATTAGCTGGGGCTATTACTATATTATTAACAGATCGAAACTTTAATACATCATTCT
>Apolygus_roseofemoralis_1-7
GATGACCAAACTTATAATGTAGTAGTAACAGCACATGCTTTTATTATAATTTTCTTTATAGTAATACCAATTATAATCGGAGGATTTGGAAATTGATTAGTACCATTAATAATTGGAGCTCCAGATATAGCCTTCCCTCGAATAAATAATATAAGATTTTGACTACTACCCCCATCAATCACATTATTAATTATAAGAAGAATTGTTGAAAATGGGGCAGGGACAGGATGAACTGTATATCCCCCCCTCTCTGCAAATATCTCACATAATGGGGCATCTGTTGATTTAGCAATTTTTTCTTTACACCTAGCAGGAGTTTCCTCAATTTTAGGGGCTGTAAACTTCATTTCAACAATCATTAATATGCGACCAGAAGGAATAACAGCAGAGCGAATCCCATTATTTGTATGATCAGTAGGAATTACTGCTCTGCTGTTATTATTATCACTCCCAGTATTAGCTGGGGCTATTACTATATTATTAACAGATCGAAACTTTAATACATCATTCT
>Apolygus_roseofemoralis_3-2
GATGACCAAACTTATAATGTAGTAGTAACAGCACATGCTTTTATTATAATTTTCTTTATAGTAATACCAATTATAATCGGAGGATTTGGAAATTGATTAGTACCATTAATAATTGGAGCTCCAGATATAGCCTTCCCTCGAATAAATAATATAAGATTTTGACTACTACCCCCATCAATCACATTATTAATTATAAGAAGAATTGTTGAAAATGGGGCAGGGACAGGATGAACTGTATATCCCCCCCTCTCTGCAAATATCTCACATAATGGGGCATCTGTTGATTTAGCAATTTTTTCTTTACACCTAGCAGGAGTTTCCTCAATTTTAGGGGCTGTAAACTTCATTTCAACAATCATTAATATGCGACCAGAAGGAATAACAGCAGAGCGAATCCCATTATTTGTATGATCAGTAGGAATTACTGCTCTGCTGTTATTATTATCACTCCCAGTATTAGCTGGGGCTATTACTATATTATTAACAGATCGAAACTTTAATACATCATTCT
>Apolygus_spinolae_1-3
GATGATCAAACTTATAATGTAGTAGTAACAGCACATGCTTTTATTATAATTTTCTTTATAGTTATACCAATTATAATTGGGGGATTTGGAAATTGACTAGTACCATTAATAATTGGAGCCCCAGATATAGCCTTCCCTCGAATAAATAATATAAGATTTTGATTACTACCCCCATCAATTACATTATTAATTATAAGAAGAATTGTTGAAAATGGGGCAGGGACAGGATGAACTGTATACCCCCCACTCTCTGCAAATATCTCACATAACGGGGCATCTGTAGATTTAGCAATTTTTTCTTTACATTTAGCAGGAGTTTCCTCAATTTTAGGAGCTGTAAACTTCATTTCAACAATCATTAATATACGGCCAGAAGGGATAACAGCAGAACGAATCCCATTATTTGTATGATCAGTAGGAATTACTGCCCTGCTGTTATTATTATCACTTCCAGTATTAGCTGGGGCTATTACTATATTATTAACAGATCGAAACTTTAATACATCATTCT
>Apolygus_spinolae_2-4
GATGATCAAACTTATAATGTAGTAGTAACAGCACATGCTTTTATTATAATTTTCTTTATAGTTATACCAATTATAATTGGAGGGTTTGGAAATTGACTAATACCATTAATAATTGGCGCCCCAGATATAGCCTTCCCTCGAATAAATAATATAAGATTTTGATTACTACCCCCATCAATTACATTATTAATTATAAGAAGAATTGTTGAAAATGGGGCAGGGACAGGATGAACTGTATACCCCCCACTCTCTGCAAATATCTCACATAACGGGGCATCTGTAGATTTAGCAATTTTTTCTTTACATTTAGCAGGAGTTTCCTCAATTTTAGGAGCTGTAAACTTCATTTCAACAATCATTAATATACGGCCAGAAGGGATAACAGCAGAACGAATCCCATTATTTGTATGATCAGTAGGAATTACTGCCCTGCTGTTATTATTATCACTTCCAGTATTAGCTGGGGCTATTACTATATTATTAACAGATCGAAACTTTAATACATCATTCT
>Apolygus_spinolae_2-42
GATGATCAAACTTATAATGTAGTAGTAACAGCTCATGCTTTTATTATAATTTTCTTTATAGTTATACCAATTATAATTGGAGGGTTTGGAAATTGACTAGTACCATTAATAATTGGAGCCCCAGATATGGCCTTCCCTCGAATAAATAATATAAGATTTTGATTACTACCCCCATCAATTACATTATTAATTATAAGAAGAATTGTTGAAAATGGGGCAGGGACAGGATGAACTGTATACCCCCCACTATCTGCAAATATCTCACATAATGGGGCATCTGTAGATTTAGCAATTTTTTCTTTACATTTAGCAGGAGTTTCCTCAATTTTAGGAGCTGTAAACTTCATTTCAACAATCATTAATATACGACCAGAAGGGATAACAGCAGAACGAATCCCATTATTTGTATGATCAGTAGGAATTACTGCCCTACTGTTATTATTATCACTTCCAGTATTAGCTGGAGCTATTACTATATTATTAACAGATCGAAACTTTAATACATCATTCT
>Apolygus_spinolae_2-43
GATGATCAAACTTATAATGTAGTAGTAACAGCACATGCTTTTATTATAATTTTCTTTATAGTTATACCAATTATAATTGGAGGGTTTGGAAATTGACTAGTACCATTAATAATTGGAGCCCCAGATATGGCCTTCCCTCGAATAAATAATATAAGATTTTGATTACTACCCCCATCAATTACATTATTAATTATAAGAAGAATTGTTGAAAATGGGGCAGGGACAGGATGAACTGTATACCCCCCACTCTCTGCAAATATCTCGCATAATGGGGCATCTGTAGATTTAGCAATTTTTTCTTTACATTTAGCAGGAGTTTCCTCAATTTTAGGAGCTGTAAACTTCATTTCAACAATCATTAATATACGACCAGAAGGGATAACAGCAGAACGAATCCCATTATTTGTATGATCAGTAGGAATTACTGCCCTGCTGTTATTATTATCACTTCCAGTATTAGCTGGGGCTATTACTATATTATTAACAGATCGAAACTTTAATACATCATTCT
>Apolygus_spinolae_2-5
GATGATCAAACTTATAATGTAGTAGTAACAGCTCATGCTTTTATTATAATTTTCTTTATAGTTATACCAATTATAATTGGAGGGTTTGGAAATTGACTAGTACCATTAATAATTGGAGCCCCAGATATGGCCTTCCCTCGAATAAATAATATAAGATTTTGATTACTACCCCCATCAATTACATTATTAATTATAAGAAGAATTGTTGAAAATGGGGCAGGGACAGGATGAACTGTATACCCCCCACTATCTGCAAATATCTCACATAATGGGGCATCTGTAGATTTAGCAATTTTTTCTTTACATTTAGCAGGAGTTTCCTCAATTTTAGGAGCTGTAAACTTCATTTCAACAATCATTAATATACGACCAGAAGGGATAACAGCAGAACGAATCCCATTATTTGTATGATCAGTAGGAATTACTGCCCTACTGTTATTATTATCACTTCCAGTATTAGCTGGGGCTATTACTATATTATTAACAGATCGAAACTTTAATACATCATTCT
>Apolygus_spinolae_2-51
GATGATCAAACTTATAATGTAGTAGTAACAGCACATGCTTTTATTATAATTTTCTTTATAGTTATACCAATTATAATTGGAGGATTTGGAAATTGACTAGTACCATTAATAATTGGCGCCCCAGATATAGCCTTCCCTCGAATAAATAATATAAGATTTTGATTACTACCCCCATCAATTACATTATTAATTATAAGAAGAATTGTTGAAAATGGGGCAGGGACAGGATGAACTGTATACCCCCCACTCTCTGCAAATATCTCACATAACGGGGCATCTGTAGATTTAGCAATTTTTTCTTTACATTTAGCAGGAGTTTCCTCAATTTTAGGAGCTGTAAACTTCATTTCAACAATCATTAATATACGGCCAGAAGGGATAACAGCAGAACGAATCCCATTATTTGTATGATCAGTAGGAATTACTGCCCTGCTGTTATTATTATCACTTCCAGTATTAGCTGGGGCTATTACTATATTATTAACAGATCGAAACTTTAATACATCATTCT
>Apolygus_subhilaris_2-38
GATGATCAAACTTATAATGTAGTAGTAACAGCGCATGCTTTTATTATAATTTTCTTTATAGTAATACCAATTATAATCGGAGGATTTGGAAATTGATTAGTACCATTAATAATTGGTGCCCCAGATATGGCCTTCCCTCGAATAAATAACATAAGATTTTGGCTACTACCCCCATCAATCACATTATTAATTATAAGAAGAATTGTTGAAAATGGAGCAGGGACAGGATGAACTGTATATCCCCCACTCTCTGCAAATATCTCACATAATGGAGCATCCGTAGATTTAGCAATTTTTTCTTTACATCTAGCAGGAGTTTCCTCAATTTTAGGAGCTGTAAACTTTATTTCAACAATCATTAATATACGGCCAGAAGGAATAACAGCAGAACGAATCCCATTATTTGTATGATCAGTAGGAATTACTGCCCTATTATTATTATTATCACTTCCAGTGTTAGCTGGGGCTATTACTATACTATTAACAGACCGAAACTTTAATACATCATTCT
>Apolygus_subhilaris_2-52
GATGATCAAACTTATAATGTAGTAGTAACAGCGCATGCTTTTATTATAATTTTCTTTATAGTAATACCAATTATAATCGGAGGATTTGGAAATTGATTAGTACCATTAATAATTGGTGCCCCAGATATGGCCTTCCCTCGAATAAATAACATAAGATTTTGGCTACTACCCCCATCAATCACATTATTAATTATAAGAAGAATTGTTGAAAATGGAGCAGGGACAGGATGAACTGTATATCCCCCACTCTCTGCAAATATCTCACATAATGGAGCATCCGTAGATTTAGCAATTTTTTCTTTACATCTAGCAGGAGTTTCCTCAATTTTAGGAGCTGTAAACTTTATTTCAACAATCATTAATATACGGCCAGAAGGAATAACAGCAGAACGAATCCCATTATTTGTATGATCAGTAGGAATTACTGCCCTATTATTATTATTATCACTTCCAGTGTTAGCTGGGGCTATTACTATACTATTAACAGACCGAAACTTTAATACATCATTCT
>Apolygus_subhilaris_5-2
GATGATCAAACTTATAATGTAGTAGTAACAGCGCATGCTTTTATTATAATTTTCTTTATAGTAATACCAATTATAATTGGAGGATTTGGAAATTGATTAGTACCATTAATAATTGGTGCCCCAGATATGGCCTTCCCTCGAATAAATAACATAAGATTTTGACTACTACCCCCATCAATCACATTATTAATTATAAGAAGAATTGTTGAAAATGGAGCAGGGACAGGATGAACTGTATATCCCCCACTCTCTGCAAATATCTCACATAATGGAGCATCCGTAGATTTAGCAATTTTTTCTTTACATCTAGCAGGAGTTTCCTCAATTTTAGGAGCTGTAAACTTTATTTCAACAATCATTAATATACGACCAGAAGGAATAACAGCAGAACGAATCCCATTATTTGTATGATCAGTAGGAATTACTGCCCTATTATTATTATTATCACTTCCAGTGTTAGCTGGGGCTATTACTATACTATTAACAGACCGAAACTTTAATACATCATTCT
>Apolygus_subhilaris_4-31
GATGATCAAACTTATAATGTAGTAGTAACAGCGCATGCTTTTATTATAATTTTCTTTATAGTAATACCAATTATAATTGGAGGATTTGGAAATTGATTAGTACCATTAATAATTGGTGCCCCAGATATGGCCTTCCCTCGAATAAATAACATAAGATTTTGACTACTACCCCCATCAATCACATTATTAATTATAAGAAGAATTGTTGAAAATGGAGCAGGGACAGGATGAACTGTATATCCCCCACTCTCTGCAAATATCTCACATAATGGAGCATCCGTAGATTTAGCAATTTTTTCTTTACATCTAGCAGGAGTTTCCTCAATTTTAGGAGCTGTAAACTTTATTTCAACAATCATTAATATACGACCAGAAGGAATAACAGCAGAACGAATCCCATTATTTGTATGATCAGTAGGAATTACTGCCCTATTATTATTATTATCACTTCCAGTGTTAGCTGGGGCTATTACTATACTATTAACAGACCGAAACTTTAATACATCATTCT
>Apolygus_subpulchellus_0-30
GATGATCAAACTTATAATGTAGTAGTAACAGCACATGCTTTTATTATAATTTTCTTTATAGTAATACCAATTATAATTGGAGGATTTGGAAATTGATTAGTACCATTAATAATTGGTGCTCCAGATATGGCCTTCCCTCGAATAAATAACATAAGATTTTGACTACTACCCCCATCAATCACATTATTAATTATAAGAAGAATCGTTGAAAATGGAGCAGGGACAGGATGAACTGTATATCCTCCACTCTCTGCAAATATCTCACATAATGGGGCATCTGTAGATTTAGCAATTTTTTCTTTACATTTAGCAGGAGTTTCCTCAATTTTAGGGGCTGTAAATTTTATTTCAACAATCATTAATATACGACCAGAAGGAATAACAGCAGAACGAATCCCATTATTTGTATGATCAGTAGGAATTACTGCCCTATTATTATTATTATCACTTCCGGTGTTAGCTGGAGCTATTACTATGCTTTTAACAGACCGAAACTTTAATACATCATTCT
>Apolygus_subpulchellus_2-55
GATGATCAAACTTATAATGTAGTAGTAACAGCACATGCTTTTATTATAATTTTCTTTATAGTAATACCAATTATAATTGGAGGATTTGGAAATTGATTAGTACCATTAATAATTGGTGCTCCAGATATGGCCTTCCCTCGAATAAATAACATAAGATTTTGACTACTACCCCCATCAATCACATTATTAATTATAAGAAGAATCGTTGAAAATGGAGCAGGGACAGGATGAACTGTATATCCCCCACTCTCTGCAAATATCTCACATAATGGGGCATCTGTAGATTTAGCAATTTTTTCTTTACATTTAGCAGGAGTTTCCTCAATTTTAGGGGCTGTAAATTTTATTTCAACAATCATTAATATACGACCAGAAGGAATAACAGCAGAACGAATCCCATTATTTGTATGATCAGTAGGAATTACTGCCCTATTATTATTATTATCACTTCCGGTGTTAGCTGGAGCTATTACTATGCTATTAACAGACCGAAACTTTAATACATCATTCT
>Apolygus_subpulchellus_4-25
GATGATCAAACTTATAATGTAGTAGTAACAGCACATGCTTTTATTATAATTTTCTTTATAGTAATACCAATTATAATTGGAGGATTTGGAAATTGATTAGTACCATTAATAATTGGTGCTCCAGATATGGCCTTCCCTCGAATAAATAACATAAGATTTTGACTACTACCCCCATCAATCACATTATTAATTATAAGAAGAATCGTTGAAAATGGAGCAGGGACAGGATGAACTGTATATCCACCACTCTCTGCAAATATCTCACATAATGGGGCATCTGTAGATTTAGCAATTTTTTCTTTACATTTAGCAGGAGTTTCCTCAATTTTAGGGGCTGTAAATTTTATTTCAACAATCATTAATATACGACCAGAAGGAATAACAGCAGAACGAATCCCATTATTTGTATGATCAGTAGGAATTACTGCCCTATTATTATTATTATCACTTCCGGTGTTAGCTGGAGCTATTACTATGCTATTAACAGACCGAAACTTTAATACATCATTCT
>Apolygus_watajii_2-3
GATGATCAAACTTATAATGTGGTAGTAACAGCACATGCTTTTATTATAATTTTCTTTATAGTTATACCAATTATAATTGGAGGGTTTGGAAATTGACTAGTACCATTAATAATTGGAGCCCCAGATATGGCCTTCCCTCGAATAAATAATATAAGATTTTGATTACTACCCCCATCAATTACATTATTAATTATAAGAAGAATTGTTGAAAATGGGGCAGGGACAGGATGAACTGTATACCCCCCACTCTCTGCAAATATCTCACATAATGGGGCATCTGTAGATTTAGCAATTTTTTCTTTACATTTAGCAGGAGTTTCCTCAATTTTAGGAGCTGTAAACTTCATTTCAACAATCATTAATATACGGCCAGAAGGGATAACAGCAGAACGAATCCCATTATTTGTATGATCAGTAGGAATTACTGCCCTGCTGTTATTATTATCACTTCCAGTATTAGCTGGGGCTATTACTATATTATTAACAGATCGAAACTTTAATACATCATTCT
>Apolygus_watajii_3-1
GATGATCAAACTTATAATGTGGTAGTAACGGCACATGCTTTTATTATAATTTTCTTTAAAGTTATACCAATTATAATTGGAGGGTTTGGAAATTGACTAGTACCATTAATAATTGGAGCCCCAGATATGGCCTTCCCTCGAATAAATAACATAAGATTTTGATTACTACCCCCATCAATTACATTATTAATTATAAGAAGAATTGTTGAAAATGGGGCAGGGACAGGATGAACTGTATACCCCCCACTCTCTGCAAATATCTCACATAATGGGGCATCTGTAGATTTAGCAATTTTTTCTTTACATTTAGCAGGAGTTTCCTCAATTTTAGGAGCTGTAAACTTCATTTCAACAATCATTAATATACGGCCAGAAGGGATAACAGCAGAACGAATCCCATTATTTGTATGATCAGTAGGAATTACTGCCCTGCTGATATTATTATCACTTCCAGTATTAGCTGGGGCTATTACTATATTATTAACAGATCGAAACTTTAATACATCATTCT
>Apolygus_watajii_3-29
GATGATCAAACTTATAATGTGGTAGTAACAGCACATGCTTTCATTATAATTTTCTTTATAGTGATACCAATTATAATTGGAGGATTTGGAAATTGACTAGTACCATTAATAATTGGTGCTCCAGATATGGCCTTCCCTCGAATAAATAATATAAGATTTTGATTACTACCCCCATCAATCACATTATTAATTATAAGAAGAATTGTTGAAAATGGGGCAGGGACAGGATGAACTGTATACCCCCCACTCTCTGCAAATATCTCGCATAATGGGGCATCTGTAGATTTAGCAATTTTTTCTTTACATTTAGCAGGAGTTTCCTCAATTTTAGGAGCTGTAAACTTCATTTCAACAATCATTAATATACGACCAGAAGGGATAACAGCAGAACGAATCCCATTATTTGTATGATCAGTAGGAATTACTGCCCTGCTGTTATTATTATCACTTCCAGTATTAGCTGGAGCTATTACTATATTATTAACAGATCGAAACTTTAATACATCATTCT
>Bertsa_lankana_2-46
GATGATCAAACATATAACGTAATCGTAACAGCACATGCATTTATTATAATCTTTTTCATAGTTATACCAATCATAATTGGAGGTTTTGGTAATTGACTAGTACCTTTAATAATTGGAGCCCCAGATATAGCATTCCCACGAATAAATAATATAAGATTCTGATTATTACCCCCATCAATTACTCTATTAATCACAAGAAGTATCGTTGAAAATGGAGCAGGAACTGGATGAACAGTATATCCACCACTATCAGCAAATGTATCTCATAATGGAGCATCAGTAGACTTAGCAATTTTCTCACTCCACCTAGCCGGAGTATCATCAATTTTAGGAGCAGTAAACTTTATTTCAACAATCATTAACATACGACCAATAGGAATAAACGCTGAACGAATCCCATTATTTGTATGGTCAGTAGGAATCACTGCATTATTATTATTATTATCATTACCTGTATTAGCAGGGGCAATTACTATATTATTAACAGACCGTAATCTAAATACATCATTCT
>Bertsa_lankana_2-47
GATGATCAAACATATAACGTAATCGTAACAGCACATGCATTTATTATAATCTTTTTCATAGTTATACCAATCATAATTGGAGGTTTTGGTAATTGACTAGTACCTTTAATAATTGGAGCCCCAGATATAGCATTCCCACGAATAAATAATATAAGATTCTGATTATTACCCCCATCAATTACTCTATTAATCACAAGAAGTATCGTTGAAAATGGAGCAGGAACTGGATGAACAGTATATCCACCACTATCAGCAAATGTATCCCATAATGGAGCATCAGTAGACTTAGCAATTTTCTCACTCCACCTAGCCGGAGTATCATCAATTTTAGGAGCAGTAAACTTTATTTCAACAATCATTAACATACGACCAATAGGAATAAACGCTGAACGAATCCCATTATTTGTATGATCAGTAGGAATCACTGCATTATTATTATTATTATCATTACCTGTATTAGCAGGGGCAATTACTATATTATTAACAGACCGTAATCTAAATACATCATTCT
>Bertsa_lankana_5-37
GATGATCAAACATATAACGTAATCGTAACAGCACATGCATTTATTATAATCTTTTTCATAGTTATACCAATCATAATTGGAGGTTTTGGTAATTGACTAGTACCTTTAATAATTGGAGCCCCAGATATAGCATTCCCACGAATAAATAATATAAGATTCTGATTATTACCCCCATCAATTACTCTATTAATCACAAGAAGTATCGTTGAAAATGGAGCAGGAACTGGATGAACAGTATATCCACCACTATCAGCAAATGTATCTCATAATGGAGCATCAGTAGACTTAGCAATTTTCTCACTCCACCTAGCCGGTGTATCATCAATTTTAGGAGCAGTAAACTTTATTTCAACAATCATTAACATACGACCAATAGGAATAAACGCTGAACGAATCCCATTATTTGTATGATCAGTAGGAATCACTGCATTATTATTATTATTATCATTACCTGTATTAGCAGGGGCAATTACTATATTATTAACAGACCGTAATCTAAATACATCATTCT
>Bertsa_lankana_5-38
GATGATCAAACATATAACGTAATCGTAACAGCACATGCATTTATTATAATCTTTTTCATAGTTATACCAATCATAATTGGAGGTTTTGGTAATTGACTAGTACCTTTAATAATTGGAGCCCCAGATATAGCATTCCCACGAATAAATAATATAAGATTCTGATTATTACCCCCATCAATTACTCTATTAATCACAAGAAGTATCGTTGAAAATGGAGCAGGAACTGGATGAACAGTATATCCACCACTATCAGCAAATGTATCTCATAATGGAGCATCAGTAGACTTAGCAATTTTCTCACTACACCTAGCCGGTGTATCATCAATTTTAGGAGCAGTAAACTTTATTTCAACAATCATTAACATACGACCAATAGGAATAAACGCTGAACGAATCCCATTATTTGTATGATCAGTAGGAATCACTGCATTATTATTATTATTATCATTACCTGTATTAGCAGGGGCAATTACTATACTATTAACAGACCGTAATCTAAATACATCATTCT
>Bothynotus_pilosus_0-72
GATGATCAAACCTATAATGTAATAGTAACAGCACACGCATTTATTATAATTTTCTTCATGGTGATACCAATCATAATTGGAGGATTTGGAAATTGACTAGTGCCATTAATAATTGGGGCCCCAGATATAGCATTTCCACGAATAAATAATATAAGATTTTGAATATTACCCCCATCTATTACGCTTATATTAATAAGAAGAATAGTAGAAAATGGGGCTGGCACCGGATGAACAGTATATCCTCCACTATCATCAAATTTATCTCACAATGGAATATCAGTAGACATAGCCATCTTTTCACTACATATAGCAGGAATTTCATCAATTTTAGGGGCAATAAATTTTATTTCAACAATTTTAAATATAAAACCAAAAATAATAAAAAATGAACAAATTCCATTATTTGTTTGATCAGTAATGATCACTGCAATCCTATTATTATTGTCCTTACCAGTACTAGCAGGGGCCATTACTATATTGCTCACAGATCGTAATATAAATACTTCATTTT
>Bryocoris_gracilis_3-58
GATGATCAAATCTATAATGTTATTGTTACAGCTCACGCTTTCATTATAATCTTCTTCATAGTTATACCAATTATAATTGGAGGGTTTGGAAATTGATTGGTGCCCCTAATAATTGGAGCCCCAGATATAGCATTTCCACGAATAAACAATATAAGATTCTGATTACTACCCCCCTCACTGACACTTTTAATTATAAGAAGATTTGTAGAAAATGGGGCAGGTACTGGATGAACAGTATACCCCCCTCTTTCCCAAAACATTTCACATAATGGAGCCTCCGTTGACCTGGCAATTTTTTCACTCCATTTAGCAGGTATTTCATCAATCTTAGGAGCCGTAAATTTTATTTCAACAATTATTAATATACGAATTACAGGTATAACTGCAGAACGATTACCTTTATTTGTGTGATCTGTAGGTATTACAGCTTTATTACTATTATTATCATTACCAGTTTTAGCTGGTGCTATCACCATACTTTTAACTGATCGAAATTTAAACACATCATTTT
>Cyrtopeltis_miyamotoi_0-8
AATGACCAAACATATAATGTTATAGTTACGGCCCACGCATTCATCATAATTTTTTTTATAGTTATACCAATCATAATTGGAGGATTTGGAAATTGATTAGTACCACTAATAATTGGGGCCCCCGATATAGCATTTCCACGTATAAACAATATAAGATTCTGACTTTTACCCCCTTCATTAATACTTCTTACTACAAGAAGAATAGTTGAAAGTGGGGCAGGAACTGGGTGAACAGTTTATCCTCCTTTATCTAATAATATTAGACATAGAGGGGCATCTGTAGATTTAGCAATCTTTTCACTCCATCTCGCTGGAGTATCATCGATTCTAGGGGCTATTAATTTTATTTCAACCATTATTAATATACGACCCGAAGGTATAAAATTTGAACGAATCCCATTATTCGTATGATCAGTTGGAATCACTGCATTGTTACTATTAATTTCACTACCTGTACTAGCAGGTGCGATCACTATATTATTAACAGATCGTAATTTTAATACATCATTTT
>Cyrtopeltis_miyamotoi_0-7
AATGACCAAACATATAATGTTATAGTTACGGCCCACGCATTCATCATAATTTTTTTTATAGTTATACCAATCATAATTGGAGGATTTGGAAATTGATTAGTACCACTAATAATTGGGGCCCCCGATATAGCATTTCCACGTATAAACAATATAAGATTCTGACTTTTACCCCCTTCATTAATACTTCTTACTACAAGAAGAATAGTTGAAAGTGGGGCAGGAACTGGGTGAACAGTTTATCCTCCTTTATCTAATAATATTAGACATAGAGGGGCATCTGTAGATTTAGCAATCTTTTCACTCCATCTCGCTGGAGTATCATCGATTCTAGGGGCTATTAATTTTATTTCAACCATTATTAATATACGACCCGAAGGTATAAAATTTGAACGAATCCCATTATTCGTATGATCAGTTGGAATCACTGCATTGTTACTATTAATTTCACTACCTGTACTAGCAGGTGCGATCACTATATTATTAACAGATCGTAATTTTAATACATCATTTT
>Cyrtopeltis_rufobrunnea_0-9
AACGACCAAACTTACAACGTCATAGTTACAGCCCACGCATTCATTATAATTTTCTTCATAGTTATACCTATCATAATTGGAGGGTTCGGAAACTGATTAGTACCTTTAATAATTGGGGCCCCTGATATAGCCTTCCCCCGAATAAATAATATAAGATTCTGACTTCTACCCCCTTCATTAACACTCCTAACTATAAGAAGTATAGTAGAAAATGGTGCTGGAACCGGGTGAACAGTATACCCCCCACTATCCAGTAACATTAGACATAGAGGAGCCTCTGTAGACTTAGCAATCTTTTCACTACATCTAGCTGGTGTCTCCTCAATCCTTGGGGCAATTAACTTTATTTCTACTATTATTAACATACGGCCCGAAGGTATAAACTTTGAACGAATCCCACTATTCGTATGATCCGTGGGAATTACAGCCCTACTCTTACTAATCTCTTTACCAGTATTAGCCGGTGCAATTACTATACTACTTACAGATCGTAACTTTAACACTTCTTTCT
>Campylomma_annulicorne_0-62
AATGATCAAACATATAATGTAGTAGTAACAGCACATGCATTTATTATAATTTTTTTTATAGTTATACCTATTATAATTGGAGGATTTGGAAACTGATTAGTACCTTTAATAATTGGTGCCCCCGATATAGCCTTTCCTCGAATAAATAATATAAGATTCTGATTATTACCACCATCAATTACACTTTTAATTACTAGAAGTATTGTAGAAAATGGTGCAGGGACCGGGTGAACAGTTTATCCCCCTTTATCATCAAATATCTCCCATGCAGGAGCATCTGTAGATCTAGCAATTTTCTCACTACATTTAGCAGGGGTATCATCAATTTTAGGGGCAGTAAACTTTATTTCAACAATCATTAATATACGACCAGAAGGTATAGTAACAGAACGAATTCCACTATTTGTGTGATCTGTAGGAATCACAGCACTATTACTACTTTTATCATTACCTGTATTAGCAGGTGCAATTACTATACTATTAACAGATCGAAATTTTAATACATCATTTT
>Capsodes_gothicus_0-25
GATGATCAAACATATAACGTAATTGTCACAGCACACGCATTCATCATAATTTTCTTTATAGTAATACCAATCATAATTGGAGGATTCGGAAACTGACTAATCCCATTAATAATTGGAGCCCCCGACATAGCCTTCCCACGTATAAACAATATAAGATTCTGACTATTACCACCTTCAATCACATTGTTAACCATAAGAAGAATTGTTGAAAATGGGGCAGGAACTGGATGAACAGTATACCCCCCATTATCAGCAAATATCTCACATAATGGAGCATCTGTAGATTTAGCAATTTTCTCCCTACACTTAGCCGGTGTATCATCAATTTTAGGAGCAGTAAATTTCATTTCAACAATTATTAATATACGCTCAATAGGAATATCACTTGAACGAATCCCACTTTTCGTGTGATCAGTAGGAATCACTGCTTTACTATTACTATTATCTTTGCCAGTATTAGCTGGCGCTATTACAATATTATTAACAGATCGAAACTTCAATACATCATTTT
>Capsodes_gothicus_4-55
GATGATCAAACATATAACGTAATTGTCACAGCACACGCATTCATCATAATTTTCTTTATAGTAATACCAATCATAATTGGAGGATTCGGAAACTGACTAATCCCATTAATAATTGGAGCCCCCGACATAGCCTTCCCACGTATAAACAATATAAGATTCTGACTATTACCACCTTCAATCACATTGTTAACCATAAGAAGAATTGTTGAAAATGGGGCAGGAACTGGATGAACAGTATACCCCCCATTATCAGCAAATATCTCACATAATGGGGCATGTGTAGATTTAGCAATTTTCTCCCTACACTTAGCCGGTGTATCATCAATTTTAGGAGCAGTAAATTTCATTTCAACAATTATTAATATACGCTCAATAGGAATATCACTTGAACGAATCCCACTTTTCGTGTGATCAGTAGGAATCACTGCTTTACTATTAATATTATCTTTGCCAGTATTAGCTGGCGCTATTACAATATTATTAACAGATCGAAACTTCAATACATCATTTT
>Capsus_koreanus_0-19
GATGATCAAACATATAATGTAATTGTAACTGCCCATGCATTTATCATAATCTTTTTTATAGTTATACCAATTATAATCGGGGGATTTGGGAATTGATTAGTACCTTTAATAATTGGAGCTCCCGATATAGCATTTCCACGAATAAACAATATAAGATTTTGATTACTTCCTCCTTCAATTTCATTACTTATTATAAGTAGAATAGTAGAAAATGGGGCAGGGACCGGATGAACAGTCTACCCACCATTATCAGCAAATATTTCCCATAATGGAGCTTCCGTAGATCTAGCAATTTTTTCACTACATCTAGCAGGTGTTTCATCCATCCTAGGAGCAGTAAACTTTATTTCAACTATCATTAACATGCGTCCAGCAGGAATAACTGCTGAGCGTATCCCATTATTCGTTTGATCGGTAGGAATTACTGCACTTTTACTTTTATTATCATTACCAGTTCTTGCTGGAGCAATTACTATACTATTAACAGACCGAAATTTTAATACATCATTCT
>Capsus_koreanus_3-14
GATGATCAAACATATAATGTAATTGTAACTGCCCATGCATTTATCATAATCTTTTTTATAGTTATACCAATTATAATCGGGGGATTTGGGAATTGATTAGTACCTTTAATAATTGGAGCTCCCGATATAGCATTTCCACGAATAAACAATATAAGATTTTGATTACTTCCTCCTTCAATTTCATTACTTATTATAAGTAGAATAGTAGAAAATGGGGCAGGGACCGGATGAACAGTCTACCCACCATTATCAGCAAATATTTCCCATAATGGAGCTTCCGTAGATCTAGCAATTTTTTCACTACATCTAGCAGGTGTTTCATCCATCCTAGGAGCAGTAAACTTTATTTCAACTATCATTAACATGCGTCCAGCAGGAATAACTGCTGAGCGTATCCCATTATTCGTTTGATCGGTAGGAATTACTGCACTTTTACTTTTATTATCATTACCAGTTCTTGCTGGAGCAATTACTATACTATTAACAGACCGAAATTTTAATACATCATTCT
>Capsus_koreanus_3-15
GATGATCAAACATATAATGTAATTGTAACTGCCCATGCATTTATCATAATCTTTTTTATAGTTATACCAATTATAATCGGGGGATTTGGGAATTGATTAGTACCTTTAATAATTGGAGCTCCCGATATAGCATTTCCACGAATAAACAATATAAGATTTTGATTACTTCCTCCTTCAATTTCATTACTTATTATAAGTAGAATAGTAGAAAATGGGGCAGGGACCGGATGAACAGTCTACCCACCATTATCAGCAAATATTTCCCATAATGGAGCTTCCGTAGATCTAGCAATTTTTTCACTACATCTAGCAGGTGTTTCATCCATCCTAGGAGCAGTAAACTTTATTTCAACTATCATTAACATGCGTCCAGCAGGAATAACTGCTGAGCGTATCCCATTATTCGTTTGATCGGTAGGAATTACTGCACTTTTACTTTTATTATCATTACCAGTTCTTGCTGGAGCAATTACTATACTATTAACAGACCGAAATTTTAATACATCATTCT
>Capsus_pilifer_4-56
GATGATCAAACATATAATGTAATTGTAACTGCTCATGCATTTATCATAATCTTTTTCATAGTTATACCAATCATAATTGGAGGATTTGGAAATTGACTAGTACCTTTAATAATTGGAGCTCCCGATATAGCATTCCCACGAATAAACAATATAAGATTTTGATTACTCCCCCCTTCAATTTCATTACTTATCATAAGTAGAATAGTAGAAAATGGGGCAGGGACCGGGTGAACAGTCTACCCACCACTATCAGCAAATATTTCCCATAATGGAGCCTCCGTAGATCTAGCAATTTTTTCACTACATCTAGCAGGTGTTTCATCCATCCTAGGAGCAGTAAACTTTATCTCAACTATTATTAACATGCGTCCAGCAGGAATAACTGCTGAGCGTATCCCACTATTCGTTTGATCAGTAGGAATTACTGCACTTTTACTTTTATTATCATTACCAGTTCTTGCTGGAGCAATTACTATATTATTAACAGACCGAAATTTTAACACATCATTCT
>Castanopsides_kerzhneri_0-16
GATGATCAAACATATAATGTAGTAGTAACGGCTCATGCATTCATCATAATCTTTTTCATAGTTATACCAATCATAATTGGTGGGTTCGGAAACTGACTAGTACCTTTAATAATTGGAGCACCTGATATAGCATTCCCACGAATAAACAATATAAGATTTTGACTACTACCCCCTTCAATTACATTATTAATTATAAGAAGTATTGTAGAAAATGGGGCAGGTACAGGATGAACAGTTTACCCGCCATTATCAGCAAATATCGCCCATAATGGGGCATCAGTAGATTTAGCAATCTTCTCACTCCACTTAGCTGGAGTGTCATCAATCCTAGGAGCAGTGAACTTCATTTCAACAATTATTAATATACGACCAGCAGGTATAAATGCTGAACGAATTCCATTATTCGTATGATCGGTAGGAATCACTGCCTTACTACTACTATTATCATTACCAGTACTAGCTGGTGCTATTACTATACTATTAACAGACCGAAACTTTAATACATCATTTT
>Castanopsides_kerzhneri_0-13
GATGATCAAACATATAATGTAGTAGTAACGGCTCATGCATTCATCATAATCTTTTTCATAGTTATACCAATCATAATTGGTGGGTTCGGAAACTGACTAGTACCTTTAATAATTGGAGCACCTGATATAGCATTCCCACGAATAAACAATATAAGATTTTGACTACTACCCCCTTCAATTACATTATTAATTATAAGAAGTATTGTAGAAAATGGGGCAGGTACAGGATGAACAGTTTACCCGCCATTATCAGCAAATATCGCCCATAATGGGGCATCAGTAGATTTAGCAATCTTCTCACTCCACTTAGCTGGAGTGTCATCAATCCTAGGAGCAGTGAACTTCATTTCAACAATTATTAATATACGACCAGCAGGTATAAATGCTGAACGAATTCCATTATTCGTATGATCGGTAGGAATCACTGCCTTACTACTACTATTATCATTACCAGTACTAGCTGGTGCTATTACTATACTATTAACAGACCGAAACTTTAATACATCATTTT
>Castanopsides_kerzhneri_2-13
GATGATCAAACATATAATGTAGTAGTAACGGCTCATGCATTCATCATAATCTTTTTCATAGTTATACCAATCATAATTGGTGGGTTCGGAAACTGACTAGTACCTTTAATAATTGGAGCACCTGATATAGCATTCCCACGAATAAACAATATAAGATTTTGACTACTACCCCCTTCAATTACATTATTAATTATAAGAAGTATTGTAGAAAATGGGGCAGGTACAGGATGAACAGTTTACCCGCCATTATCAGCAAATATCGCCCATAATGGGGCATCAGTAGATTTAGCAATCTTCTCACTCCACTTAGCTGGAGTGTCATCAATCCTAGGAGCAGTGAACTTCATTTCAACAATTATTAATATACGACCAGCAGGTATAAATGCTGAACGAATTCCATTATTCGTATGATCAGTAGGAATCACTGCCTTACTACTACTATTATCATTACCAGTACTAGCTGGTGCTATTACTATACTATTAACAGACCGAAACTTTAATACATCATTTT
>Castanopsides_potanini_0-17
GATGATCAAACATATAATGTAGTAGTAACAGCCCATGCATTTATTATAATTTTCTTCATAGTTATACCAATTATAATTGGGGGGTTCGGAAATTGACTAGTACCCTTAATAATTGGAGCACCCGATATAGCATTCCCACGAATAAATAATATAAGATTCTGACTATTACCTCCTTCAATTACATTATTAATCATAAGAAGTATTGTCGAAAATGGGGCAGGGACAGGATGAACTGTATATCCCCCGTTATCAGCAAATATTGCCCATAATGGAGCATCCGTAGATTTAGCAATTTTCTCACTCCATTTAGCAGGAGTCTCATCAATTCTAGGAGCAGTAAATTTTATTTCAACAATTATTAATATACGACCGGCAGGAATAAGTGCTGAACGAATTCCACTATTTGTATGATCAGTAGGAATTACCGCTTTACTATTATTATTATCTTTACCAGTTTTGGCAGGAGCCATCACTATATTATTAACAGATCGTAACTTTAATACATCATTTT
>Castanopsides_potanini_0-14
GATGATCAAACATATAATGTAGTAGTCACAGCCCATGCATTTATTATAATTTTCTTCATAGTTATACCAATTATAATTGGGGGGTTCGGAAATTGACTAGTACCCTTAATAATTGGAGCACCCGATATAGCATTCCCACGAATAAATAATATAAGATTCTGACTATTACCTCCTTCAATTACATTATTAATCATAAGAAGTATTGTCGAAAATGGGGCAGGGACAGGATGAACTGTATATCCCCCGTTATCAGCAAATATTGCCCATAATGGAGCATCTGTAGATTTAGCAATTTTCTCACTCCATTTAGCAGGAATCTCATCAATTCTAGGAGCAGTAAATTTTATTTCAACAATTATTAATATACGACCGGCAGGAATAAGTGCTGAACGAATTCCACTATTTGTATGATCAGTAGGAATTACCGCTTTACTATTATTATTATCTTTACCAGTTTTGGCAGGAGCCATCACTATATTATTAACAGATCGTAACTTTAATACATCATTTT
>Castanopsides_potanini_2-14
GATGATCAAACATATAATGTAGTAGTCACAGCCCATGCATTTATTATAATTTTCTTCATAGTTATACCAATTATAATTGGGGGGTTCGGAAATTGACTAGTACCCTTAATAATTGGAGCACCCGATATAGCATTCCCACGAATAAATAATATAAGATTCTGACTATTACCTCCTTCAATTACATTATTAATCATAAGAAGTATTGTCGAAAATGGGGCAGGGACAGGATGAACTGTATATCCCCCGTTATCAGCAAATATTGCCCATAATGGAGCATCCGTAGATTTAGCAATTTTCTCACTCCATTTAGCAGGAGTCTCATCAATTCTAGGAGCAGTAAATTTTATTTCAACAATTATTAATATACGACCGGCAGGAATAAGTGCTGAACGAATTCCACTATTTGTATGATCAGTAGGAATTACCGCTTTACTATTATTATTATCTTTACCAGTTTTGGCAGGAGCCATCACTATATTATTAACAGATCGTAACTTTAATACATCATTTT
>Charagochilus_angusticollis_0-63
GATGATCAAACATATAATGTTATCGTAACAGCACATGCATTTATCATAATTTTCTTTATAGTTATACCAATTATAATTGGAGGTTTCGGAAACTGATTATTCCCATTAATAATTGGAGCGCCCGACATAGCGTTCCCTCTAATAAATAATATAAGATTTTGATTATTACCCCCATCTATTACCTTACTAATCTCAAGCAGAATTGTAGAAAACGGTGCAGGAACAGGATGAACAGTTTACCCCCCTCTATCACCTAATATTGCCCATAACGAAAGATCCGTTGATCTAGCAATCTTTTCACTCCATTTAGCGGGAGTTTCATCAATCTTAGGAGCAGTAAATTTTATTTCAACTATTATCAACATACGAGCCACAGGGATAATTATAGAACGAATCCCGTTATTTGTTTGGTCAGTAGGAATTACTGCCCTACTACTATTATTATCATTACCCGTATTAGCAGGGGCTATTACAATATTACTAACAGACCGTAATTTTAATACATCATTCT
>Charagocnilus_angusticollis_2-26
GATGATCAAACATATAATGTTATCGTAACAGCACATGCATTTATCATAATTTTCTTTATAGTTATACCAATTATAATTGGAGGTTTCGGAAACTGATTAGTCCCATTAATAATTGGAGCGCCCGACATAGCGTTCCCTCGAATAAATAATATAAGATTTTGATTATTACCCCCATCTATTACCTTACTAATCTCAAGCAGAATTGTAGAAAACGGTGCAGGAACAGGATGAACAGTTTACCCACCTCTATCAGCTAATATTGCCCATAACGGAAGATCCGTTGATCTAGCAATCTTTTCACTCCATTTAGCGGGAGTTTCATCAATCTTAGGAGCAGTAAATTTTATTTCAACTATTATCAACATACGAGCCACAGGGATAATTATAGAACGAATCCCGTTATTTGTTTGGTCAGTAGGAATTACTGCCCTACTACTATTATTATCATTACCCGTATTAGCAGGGGCTATTACAATATTACTAACAGACCGTAATTTTAATACATCATTCT
>Cimidaeorus_hasegawai_0-67
GATGATCAAACCTATAACGTCATAGTTACTGCTCATGCTTTTGTAATAATTTTCTTTATAGTAATGCCAATCATGATCGGGGGATTCGGAAATTGATTAGTCCCATTAATAATTGGAGCACCAGATATAGCTTTTCCACGAATAAACAATATAAGATTTTGATTATTACCCCCATCAATTATCCTATTAACCATAAGAAGAATAGTGGAAAATGGGGCAGGGACTGGATGGACCGTTTACCCTCCTTTATCAAGAAATATTTCACATAATGGAGCATCCGTAGATTTAGCAATTTTTTCACTCCATCTAGCAGGAGTATCATCAATTCTAGGTGCTATCAACTTCATTTCAACAATCTTAAATATACGCCCTCAAGGTATGAATTATGAAAAAATACCCTTATTCGTATGATCAGTAGGGATTACTGCAATATTATTATTATTATCCCTACCCGTCCTAGCAGGAGCAATCACTATATTATTAACAGATCGAAACTTCAATACATCTTTCT
>Compsidolon_salicellum_0-50
GATGATCAAACCTATAACGTACTAGTAACAGCTCATGCTTTTATTATAATTTTCTTTATAGTAATACCGATCATAATTGGTGGATTCGGAAATTGATTAGTACCTCTAATAATTGGGGCTCCCGACATAGCATTCCCACGAATAAATAACATAAGATTTTGACTCCTTCCACCATCAATTACACTACTAATTATAAGAAGTATTGTAGAAAATGGTGCAGGCACTGGATGGACCGTATACCCCCCATTATCATCTAATATCTCTCACGCAGGAGCTTCAGTAGACCTGGCAATTTTCTCTCTACATTTAGCAGGTGTATCATCAATTTTAGGAGCAGTAAACTTCATCTCAACAATCATTAATATACGACCCATAGGAATAACAGCTGAAAAAATCCCTCTATTTGTATGATCAGTAGGAATTACCGCACTACTTTTATTATTGTCATTACCTGTTCTAGCAGGTGCTATCACAATATTACTAACAGACCGTAATTTTAATACATCATTCT
>Creontiades_coloripes_2-8
GATGATCAGACATATAATGTAGTAGTTACTGCACATGCATTCATCATAATTTTCTTTATAGTTATACCTATTATAATCGGAGGATTTGGAAATTGATTAGTACCCCTAATAATTGGAGCCCCTGATATAGCATTTCCACGAATAAATAACATAAGATTTTGACTATTACCACCCTCAATCACATTGTTAATCATAAGAAGAATTGTAGAAAAAGGAGCAGGAACTGGATGAACAGTATACCCACCATTATCAGCTAATATTGCACACAATGGAGCATCGGTTGACCTAGCAATCTTCTCATTACATTTAGCAGGTGTATCATCAATTTTAGGTGCTGTCAATTTTATCTCAACAATTTTCAATATACGACCAACTGGAATAACAGCTGAACGAATTCCCCTATTCGTATGATCAGTAGGAATCACAGCTTTATTATTATTATTATCATTACCAGTTTTAGCCGGAGCAATCACTATATTATTAACAGACCGAAATTTTAATACATCATTTT
>Creontiades_coloripes_5-13
GATGATCAAACATATAATGTAGTAGTTACTGCACATGCATTCATCATAATTTTCTTTATAGTTATACCTATTATAATCGGAGGATTTGGAAATTGATTAGTACCCTTAATAATTGGAGCCCCCGATATAGCATTTCCACGAATAAATAACATAAGATTTTGACTATTACCACCCTCAATCACATTGTTAATCATAAGAAGAATTGTAGAAAAAGGAACAGGAACTGGATGAACAGTATACCCACCATTATCAGCTAATATTGCACACAATGGAGCATCGGTTGACCTAGCAATCTTCTCATTACATTTAGCAGGTGTATCATCAATTTTAGGTGCTGTCAATTTTATCTCAACAATTTTCAATATACGACCAACTGGAATAACAGCTGAACGAATTCCCCTATTCGTATGATCAGTAGGAATCACAGCTTTATTATTATTATTATCATTACCAGTTTTAGCCGGCGCAATCACTATGTTATTAACAGACCGAAATTTTAATACATCATTTT
>Creontiades_coloripes_5-14
GATGATCAGACATATAATGTAGTAGTTACTGCCCATGCATTCATCATAATTTTCTTTATAGTTATACCTATTATAATCGGAGGATTTGGAAACTGATTAGTACCCCTAATAATTGGAGCCCCAGATATAGCATTTCCACGAATAAATAACATAAGATTTTGACTATTACCACCCTCAATCACATTATTAATCATAAGAAGAATTGTAGAAAAAGGAGCAGGAACTGGATGAACAGTATACCCACCATTATCAGCTAATATTGCACACAATGGAGCATCAGTTGACCTAGCAATCTTCTCATTACATTTAGCAGGTGTATCATCAATTTTAGGTGCTGTCAATTTTATCTCAACAATTTTCAATATACGACCAACTGGGATAACAGCTGAACGAATTCCCCTATTCGTATGATCAGTAGGAATCACAGCTTTATTATTATTATTATCATTACCAGTTTTAGCCGGCGCAATCACTATATTATTAACAGACCGAAATTTTAATACATCATTTT
>Creontiades_coloripes_5-15
GATGATCAGACATATAATGTAGTAGTTACTGCCCATGCATTCATCATAATTTTCTTTATAGTTATACCTATTATAATCGGAGGATTTGGAAACTGATTAGTACCCCTAATAATTGGAGCCCCAGATATAGCATTTCCACGAATAAATAACATAAGATTTTGACTATTACCACCCTCAATCACATTATTAATCATAAGAAGAATTGTAGAAAAAGGAGCAGGAACTGGATGAACAGTATACCCACCATTATCAGCTAATATTGCACACAATGGAGCATCAGTTGACCTAGCAATCTTCTCATTACATTTAGCAGGTGTATCATCAATTTTAGGTGCTGTCAATTTTATCTCAACAATTTTCAATATACGACCAACTGGGATAACAGCTGAACGAATTCCCCTATTCGTATGATCAGTAGGAATCACAGCTTTATTATTATTATTATCATTACCAGTTTTAGCCGGCGCAATCACTATATTATTAACAGACCGAAATTTTAATACATCATTTT
>Cyllecoris_nakanishi_4-2
GACGACCAAACATATAATGTAGTAGTAACTGCCCACGCATTTATTATAATTTTTTTCATAGTTATACCTATCATAATTGGGGGATTCGGAAACTGACTCGTGCCACTAATGATCGGAGCCCCCGATATAGCTTTTCCACGAATAAACAACATAAGATTTTGACTACTCCCCCCCTCAATTAACCTATTAATCATAAGAAGAATAATTGAAAATGGAGCAGGTACAGGATGAACAGTTTACCCCCCTCTATCAGGGAATATCTCACATAATGGAAGATGTGTAGACCTAGCAATCTTTTCCCTTCACCTAGCAGGTATTTCATCAATCCTGGGAGCAGTAAATTTCATTTCGACCATCCTGAACATACGACCAGAAGGAATAACCCTAGAGCGAATCCCATTATTCGTTTGATCAGTCGGAATTACCGCACTCCTATTGCTATTATCCCTCCCCGTCCTAGCAGGAGCAATCACAATATTATTAACAGATCGAAACTTCAACACCTCATTCT
>Cyphodemidea_saundersi_1-31
GATGATCAAACATATAATGTTGTGGTTACAGCTCACGCATTTATTATAATTTTCTTTATAGTTATACCAATTATAATTGGGGGATTCGGAAACTGATTAGTTCCTTTAATAATTGGGGCACCAGATATAGCATTTCCCCGAATAAATAATATAAGATTCTGATTATTACCCCCATCAATTACATTATTAATTATAAGTAGAATTGTTGAAAATGGGGCGGGGACTGGATGAACAGTATATCCTCCATTATCAGCAAACATCTCCCATAATGGGGCTTCAGTAGACTTAGCCATTTTTTCACTCCATTTAGCAGGAGTAAGATCAATCCTAGGAGCCGTAAATTTTATTTCAACAATTATTAATATACGACCCGAAGGAATAAATGCAGAGCGAATTCCATTATTTGTGTGATCAGTAGGAATTACTGCACTATTACTACTTCTTTCACTACCTGTTTTAGCAGGTGCAATCACTATGTTACTAACAGATCGTAATTTCAATACATCATTCT
>Cyphodemidea_saundersi_5-24
GATGATCAAACATATAATGTTGTGGTTACAGCTCACGCATTTATTATAATTTTCTTTATAGTTATACCAATTATAATTGGGGGATTCGGAAACTGATTAGTTCCTTTAATAATTGGGGCACCAGATATAGCATTTCCCCGAATAAATAATATAAGATTCTGATTATTACCCCCATCAATTACATTATTAATTATAAGTAGAATTGTTGAAAATGGGGCGGGGACTGGATGAACAGTATATCCTCCATTATCAGCAAACATCTCCCATAATGGGGCTTCAGTAGACTTAGCCATTTTTTCACTCCATTTAGCAGGAGTAAGATCAATCCTAGGAGCCGTAAATTTTATTTCAACAATTATTAATATACGACCCGAAGGAATAAATGCAGAGCGAATTCCATTATTTGTGTGATCAGTAGGAATTACTGCACTATTACTACTTCTTTCACTACCTGTTTTAGCAGGTGCAATCACTATGTTACTAACAGATCGTAATTTCAATACATCATTCT
>Cyphodemidea_saundersi_5-25
GATGATCAAACATATAATGTTGTGGTTACAGCTCACGCATTTATTATAATTTTCTTTATAGTTATACCAATTATAATTGGGGGATTCGGAAACTGATTAGTTCCTTTAATAATTGGGGCACCAGATATAGCATTTCCCCGAATAAATAATATAAGATTCTGATTATTACCCCCATCAATTACATTATTAATTATAAGTAGAATTGTTGAAAATGGGGCGGGGACTGGATGAACAGTATATCCTCCATTATCAGCAAACATCTCCCATAATGGGGCTTCAGTAGACTTAGCCATTTTTTCACTCCATTTAGCAGGAGTAAGATCAATCCTAGGAGCCGTAAATTTTATTTCAACAATTATTAATATACGACCCGAAGGAATAAATGCAGAGCGAATTCCATTATTTGTGTGATCAGTAGGAATTACTGCACTATTACTACTTCTTTCACTACCTGTTTTAGCAGGTGCAATCACTATGTTACTAACAGATCGTAATTTCAATACATCATTCT
>Cyrthorhinus_lividipennis_0-73
GATGACCAAATCTATAATGTAGTAGTTACTGCTCATGCATTTATCATAATTTTCTTTATAGTTATACCAATTATAATTGGAGGATTTGGAAACTGATTAATCCCTTTAATAATTGGGGCTCCAGATATAGCTTTTCCTCGAATAAATAATATGAGATTTTGGTTATTACCCCCTTCAATCACATTACTTATTATAAGAAGAATAGTAGAGGCAGGGGCCGGGACCGGATGAACAGTTTACCCTCCTTTATCAGGGAATTTATCACATAATGGAAGATCAGTAGATTTAGCAATCTTCTCACTTCACTTAGCTGGTATTTCATCAATTTTAGGAGCCGTAAATTTTATTTCAACAATTATAAATATACGAGCTAAGGGAATAAATTTAGAGCAAATTCCATTATTTGTCTGATCCGTAGGAATCACTGCACTTTTATTAATGCTATCCTTACCTGTGTTAGCAGGAGCCATCACAATATTATTAACAGATCGTAACTTAAATACATCATTTT
>Cyrthorhinus_lividipennis_0-74
GATGACCAAATCTATAATGTAGTAGTTACTGCTCATGCATTTATCATAATTTTCTTTATAGTTATACCAATTATAATTGGAGGATTTGGAAACTGATTAATCCCTTTAATAATTGGGGCTCCAGATATAGCTTTTCCTCGAATAAATAATATGAGATTTTGGTTATTACCCCCTTCAATCACATTACTTATTATAAGAAGAATAGTAGAGGCAGGGGCCGGGACCGGATGAACAGTTTACCCTCCTTTATCAGGGAATTTATCACATAATGGAAGATCAGTAGATTTAGCAATCTTCTCACTTCACTTAGCTGGTATTTCATCAATTTTAGGAGCCGTAAATTTTATTTCAACAATTATAAATATACGAGCTAAGGGAATAAATTTAGAGCAAATTCCATTATTTGTCTGATCCGTAGGAATCACTGCACTTTTATTAATGCTATCCTTACCTGTGTTAGCAGGAGCCATCACAATATTATTAACAGATCGTAACTTAAATACATCATTTT
>Cyrtopeltis_rufobrunnea_3-37
AACGACCAAACTTACAACGTCATAGTTACAGCCCACGCATTCATTATAATTTTCTTCATAGTTATACCTATCATAATTGGAGGGTTCGGAAACTGATTAGTACCTTTAATAATTGGGGCCCCTGATATAGCCTTCCCCCGAATAAATAATATAAGATTCTGACTTCTACCCCCTTCATTAACACTCCTAACTATAAGAAGTATAGTAGAAAATGGTGCTGGAACCGGGTGAACAGTATACCCCCCACTATCCAGTAACATTAGACATAGAGGAGCCTCTGTAGACTTAGCAATCTTTTCACTACATCTAGCTGGTGTCTCCTCAATCCTTGGGGCAATTAACTTTATTTCTACTATTATTAACATACGGCCCGAAGGTATAAACTTTGAACGAATCCCACTATTCGTATGATCCGTGGGAATTACAGCCCTACTCTTACTAATCTCTTTACCAGTATTAGCCGGTGCAATTACTATACTACTTACAGATCGTAACTTTAACACTTCTTTCT
>Cyrtopeltis_rufobrunnea_5-44
AACGACCAAACTTACAACGTCATAGTTACAGCCCACGCATTCATTATAATTTTCTTCATAGTTATACCTATCATAATTGGAGGGTTCGGAAACTGATTAGTACCTTTAATAATTGGGGCCCCTGATATAGCCTTCCCCCGAATAAATAATATAAGATTCTGACTTCTACCCCCTTCATTAACACTCCTAACTATAAGAAGTATAGTAGAAAATGGTGCTGGAACCGGGTGAACAGTATACCCCCCACTATCCAGTAACATTAGACATAGAGGAGCCTCTGTAGACTTAGCAATCTTTTCACTACATCTAGCTGGTGTCTCCTCAATCCTTGGGGCAATTAACTTTATTTCTACTATTATTAACATACGGCCCGAAGGTATAAACTTTGAACGAATCCCACTATTCGTATGATCCGTGGGAATTACAGCCCTACTCTTACTAATCTCTTTACCAGTATTAGCCGGTGCAATTACTATACTACTTACAGATCGTAACTTTAACACTTCTTTCT
>Deraeocoris_ater_0-39
GACGACCAAACCTACAATGTAGTAGTAACAGCACATGCATTTATCATGATCTTTTTCATAGTAATACCAATCATAATTGGGGGGTTTGGAAACTGATTAGTACCATTAATAATTGGAGCACCTGATATAGCATTCCCACGAATAAACAACATAAGATTATGACTTTTACCCCCTTCAATAAGCCTGCTAATTATAAGCAGAATCGTGGAAAATGGGGCCGGGACTGGCTGAACAGTATACCCTCCATTATCAGCAAATATCTCACATAATGGGGCATCAGTAGACCTGGCAATCTTCTCTCTCCATTTAGCAGGAATTTCATCAATCTTAGGTGCAATTAACTTCATTTCAACAATCATAAATATGCGACCAAATGGTATAACCTCTGAACGTATTCCACTATTCGTATGATCAGTCGGAATTACTGCTCTACTATTATTACTATCATTACCAGTACTGGCCGGTGCCATTACTATACTTTTAACTGACCGAAATTTAAATACATCATTCT
>Deraeocoris_ater_5-51
GACGACCAAACCTACAATGTAGTAGTAACAGCACATGCATTTATCATGATCTTTTTCATAGTAATACCAATCATAATTGGGGGGTTTGGAAACTGATTAGTACCATTAATAATTGGAGCACCTGATATAGCATTCCCACGAATAAACAACATAAGATTATGACTTTTACCCCCTTCAATAAGCCTGCTAATTATAAGCAGAATCGTGGAAAATGGGGCCGGGACTGGCTGAACAGTATACCCTCCATTATCAGCAAATATCTCACATAATGGGGCATCAGTAGACCTGGCAATCTTCTCTCTCCATTTAGCAGGAATTTCATCAATCTTAGGTGCAATTAACTTCATTTCAACAATCATAAATATGCGACCAAATGGTATAACCTCTGAACGTATTCCACTATTCGTATGATCAGTCGGAATTACTGCTCTACTATTATTACTATCATTACCAGTACTGGCCGGTGCCATTACTATACTTTTAACTGACCGAAATTTAAATACATCATTCT
>Deraeocoris_castanea_0-37
GATGATCAAACTTATAATGTAGTAGTCACAGCACATGCATTTATCATAATTTTCTTCATAGTTATACCAATCATGATTGGAGGATTCGGAAATTGACTAGTACCTTTAATAATTGGAGCCCCTGATATAGCATTCCCACGAATAAATAATATAAGATTCTGACTCCTTCCTCCATCAATTACCTTATTAACAATAAGAAGAATTGTAGAAAATGGAGCAGGTACAGGATGAACAGTATACCCACCACTATCATCAAACATTGCACATAATGGAGCATCAGTCGACCTAGCAATCTTCTCACTACATTTAGCAGGAGTATCATCAATTTTAGGAGCTATCAATTTCATTTCAACAATTATAAATATACGTCCAAAAGGAATAACAGCAGAACGAACACCACTATTTGTATGATCTGTAGGAATTACAGCACTATTATTACTACTATCCTTACCAGTATTAGCAGGAGCTATTACAATATTACTAACAGATCGAAACCTAAATACCTCATTTT
>Deraeocoris_castanea_3-41
GATGATCAAACTTATAATGTAGTAGTCACAGCACATGCATTTATCATAATTTTCTTCATAGTTATACCAATCATGATTGGAGGATTCGGAAATTGACTAGTACCTTTAATAATTGGAGCCCCTGATATAGCATTCCCACGAATAAATAATATAAGATTCTGACTCCTTCCTCCATCAATTACCTTATTAACAATAAGAAGAATTGTAGAAAATGGAGCAGGTACAGGATGAACAGTATACCCACCACTATCATCAAACATTGCACATAATGGAGCATCAGTCGACCTAGCAATCTTCTCACTACATTTAGCAGGAGTATCATCAATTTTAGGAGCTATCAATTTCATTTCAACAATTATAAATATACGTCCAAAAGGAATAACAGCAGAACGAACACCACTATTTGTATGATCTGTAGGAATTACAGCACTATTATTACTACTATCCTTACCAGTATTAGCAGGAGCTATTACAATATTACTAACAGATCGAAACCTAAATACCTCATTTT
>Deraeocoris_castanea_3-54
GATGATCAAACTTATAATGTAGTAGTCACAGCACATGCATTTATCATAATTTTCTTCATAGTTATACCAATCATGATTGGAGGATTCGGAAATTGACTAGTACCTTTAATAATTGGAGCCCCTGATATAGCATTCCCACGAATAAATAATATAAGATTCTGACTCCTTCCTCCATCAATTACCTTATTAACAATAAGAAGAATTGTAGAAAATGGAGCAGGTACAGGATGAACAGTATACCCACCACTATCATCAAACATTGCACATAATGGAGCATCAGTCGACCTAGCAATCTTCTCACTACATTTAGCAGGAGTATCATCAATTTTAGGAGCTATCAATTTCATTTCAACAATTATAAATATACGTCCAAAAGGAATAACAGCAGAACGAACACCACTATTTGTATGATCTGTAGGAATTACAGCACTATTATTACTACTATCCTTACCAGTATTAGCAGGAGCTATTACAATATTACTAACAGATCGAAACCTAAATACCTCATTTT
>Deraeocoris_claspericapilatus_0-40
GATGATCAAACATACAATGTAGTAGTCACAGCACATGCATTCGTAATAATCTTCTTTATAGTAATACCCATTATAATCGGGGGATTTGGAAACTGATTAGTACCATTAATAATCGGAGCACCTGATATAGCATTCCCTCGAATAAATAATATAAGATTTTGACTTCTCCCCCCTTCTATTACACTTATATTAATAAGAAGAATTGTAGAAAATGGAGCAGGCACTGGATGAACAGTATATCCCCCATTATCATCAAATATTGCACATAATGGAGCATCAGTAGACCTAGCAATTTTCTCATTACATTTAGCCGGAATTTCATCAATTCTAGGAGCAATTAACTTTATTTCAACAATCATAAATATACGACCAGAAGGTATAACTCCTGAACGAATTCCATTATTCGTATGATCAGTAATAATTACAGCAATTTTATTACTATTATCATTGCCAGTACTAGCCGGTGCTATTACCATATTATTAACAGACCGAAATATTAATACATCATTCT
>Deraeocoris_elegantulus_3-48
GACGACCAGACCTATAATGTAATAGTAACAGCTCACGCCTTCGTAATGATTTTCTTCATAGTAATACCAATCATAATCGGGGGATTTGGAAACTGAATAGTGCCACTAATAATCGGAGCCCCTGACATAGCATTCCCACGTATAAACAACATAAGATTCTGACTATTACCCCCTTCAATCACACTGCTAACAATAAGAAGAATTGTAGAAAATGGGGCAGGTACCGGATGAACAGTATACCCCCCCTTATCAGCCAACATTTCACATAATGGAGCATCAGTTGACCTAGCAATTTTTTCACTCCATCTAGCAGGAATTTCATCAATTTTAGGAGCAATCAACTTCATTTCAACAATCGCAAATATACGACCGAATGGAATAACAACTGAGCGAATTCCCCTATTCGTATGATCTGTAGGAATTACAGCCCTACTACTACTATTATCATTACCAGTCCTAGCTGGGGCAATTACCATACTATTAACAGATCGAAATTTCAATACCTCATTCT
>Deraeocoris_elegantulus_5-49
GACGACCAGACCTATAATGTAATAGTAACAGCTCACGCCTTCGTAATGATTTTCTTCATAGTAATACCAATCATAATCGGGGGATTTGGAAACTGAATAGTGCCACTAATAATCGGAGCCCCTGACATAGCATTCCCACGTATAAACAACATAAGATTCTGACTATTACCCCCTTCAATCACACTGCTAACAATAAGAAGAATTGTAGAAAATGGGGCAGGTACCGGATGAACAGTATACCCCCCCTTATCAGCCAACATTTCACATAATGGAGCATCAGTTGACCTAGCAATTTTTTCACTCCATCTAGCAGGAATTTCATCAATTTTAGGAGCAATCAACTTCATTTCAACAATCGCAAATATACGACCGAATGGAATAACAACTGAGCGAATTCCCCTATTCGTATGATCTGTAGGAATTACAGCCCTACTACTACTATTATCATTACCAGTCCTAGCTGGGGCAATTACCATACTATTAACAGATCGAAATTTCAATACCTCATTCT
>Deraeocoris_olivaceus_0-38
GATGACCAAACCTACAATGTAGTAGTCACAGCCCACGCATTCGTAATGATCTTCTTTATAGTAATACCCATCATAATTGGAGGGTTTGGAAACTGATTAGTACCTTTAATAATCGGAGCACCAGACATAGCATTCCCACGAATAAACAACATAAGATTTTGACTTTTACCACCTTCAATTACATTACTTACTATGAGAAGAATTGTAGAAAACGGGGCAGGCACCGGATGAACAGTCTATCCACCATTATCATCAAACATCTCACATAACGGGGCATCAGTAGACCTTGCAATTTTCTCGCTCCACCTAGCGGGAATTTCATCAATTTTAGGAGCAATCAACTTCATTTCAACAATCATTAACATACGACCAAACGGGATAAATTCTGAGCATATTCCCTTATTCGTTTGATCAGTTGGAATCACTGCTTTACTATTACTTTTATCCTTACCAGTTCTAGCAGGCGCTATCACTATACTATTAACAGATCGAAACTTCAATACATCATTCT
>Deraeocoris_olivaceus_5-50
GATGACCAAACCTACAATGTAGTAGTCACAGCCCACGCATTCGTAATGATCTTCTTTATAGTAATACCCATCATAATTGGAGGGTTTGGAAACTGATTAGTACCTTTAATAATCGGAGCACCAGACATAGCATTCCCACGAATAAACAACATAAGATTTTGACTTTTACCACCTTCAATTACATTACTTACTATGAGAAGAATTGTAGAAAACGGGGCAGGCACCGGATGAACAGTCTATCCACCATTATCATCAAACATCTCACATAACGGGGCATCAGTAGACCTTGCAATTTTCTCGCTCCACCTAGCGGGAATTTCATCAATTTTAGGAGCAATCAACTTCATTTCAACAATCATTAACATACGACCAAACGGGATAAATTCTGAGCATATTCCCTTATTCGTTTGATCAGTTGGAATCACTGCTTTACTATTACTTTTATCCTTACCAGTTCTAGCAGGCGCTATCACTATACTATTAACAGATCGAAACTTCAATACATCATTCT
>Deraeocoris_pulchellus_0-36
GATGACCAAACATATAATGTAGTTGTGACAGCACACGCATTTGTAATAATTTTTTTCATAGTAATACCCATCATAATTGGAGGATTCGGGAATTGATTAGTCCCCTTAATGATTGGGGCCCCTGATATAGCATTCCCCCGAATAAACAACATAAGATTTTGATTATTACCCCCATCAATCTCACTCCTCACAATAAGAAGAATTGTAGAAAACGGGGCAGGGACTGGATGAACAGTTTACCCACCATTATCAGCAAATATATCACATAATGGGGCATCAGTGGACCTAGCAATTTTCTCCCTTCATCTAGCAGGTGTATCATCAATCTTAGGTGCAATCAATTTCATTTCAACAATTATAAATATACGTCCTAATGGAATAAGAGCCGAACGAATCCCATTATTTGTTTGATCGGTGGGAATCACCGCACTATTATTATTATTATCCTTACCAGTATTAGCTGGGGCAATCACTATACTTCTAACAGATCGAAATTTAAACACATCATTCT
>Deraeocoris_pulchellus_3-46
GATGACCAAACATATAATGTAGTTGTGACAGCACACGCATTTGTAATAATTTTTTTCATAGTAATACCCATCATAATTGGAGGATTCGGGAATTGATTAGTCCCCTTAATGATTGGGGCCCCTGATATAGCATTCCCCCGAATAAACAACATAAGATTTTGATTATTACCCCCATCAATCTCACTCCTCACAATAAGAAGAATTGTAGAAAACGGGGCAGGGACTGGATGAACAGTTTACCCACCATTATCAGCAAATATATCACATAATGGGGCATCAGTGGACCTAGCAATTTTCTCCCTTCATCTAGCAGGTGTATCATCAATCTTAGGTGCAATCAATTTCATTTCAACAATTATAAATATACGTCCTAATGGAATAAGAGCCGAACGAATCCCATTATTTGTTTGATCGGTGGGAATCACCGCACTATTATTATTATTATCCTTACCAGTATTAGCTGGGGCAATCACTATACTTCTAACAGATCGAAATTTAAACACATCATTCT
>Deraeocoris_pulchellus_3-47
GATGACCAAACATATAATGTAGTTGTGACAGCACACGCATTTGTAATAATTTTTTTCATAGTAATACCCATCATAATTGGAGGATTCGGGAATTGATTAGTCCCCTTAATGATTGGGGCCCCTGATATAGCATTCCCCCGAATAAACAACATAAGATTTTGATTATTACCCCCATCAATCTCACTCCTCACAATAAGAAGAATTGTAGAAAACGGGGCAGGGACTGGATGAACAGTTTACCCACCATTATCAGCAAATATATCACATAATGGGGCATCAGTGGACCTAGCAATTTTCTCCCTTCATCTAGCAGGTGTATCATCAATCTTAGGTGCAATCAATTTCATTTCAACAATTATAAATATACGTCCTAATGGAATAAGAGCCGAACGAATCCCATTATTTGTTTGATCGGTGGGAATCACCGCACTATTATTATTATTATCCTTACCAGTATTAGCTGGGGCAATCACTATACTTCTAACAGATCGAAATTTAAACACATCATTCT
>Deraeocoris_sanghonami_3-39
GATGACCAAACCTATAATGTAGTAGTAACAGCCCATGCATTTGTAATAATCTTTTTTATGGTGATACCCATCATAATTGGGGGGTTTGGAAATTGACTAGTGCCATTAATAATTGGAGCCCCCGACATAGCATTCCCACGAATAAACAATATAAGATTCTGACTATTACCCCCCTCAATTACCCTTTTAACAATAAGAAGAATAGTGGAAAACGGGGCAGGCACTGGATGAACAGTTTACCCCCCTCTATCAGCAAATATTTCACATAACGGGTCATCAGTAGATCTAGCAATTTTCTCACTCCACTTAGCGGGGATTTCATCAATCCTCGGGGCAATTAATTTTATTTCAACAATCATCAATATACGTCCCAAAGGAATAAATTCTGAACGAATTCCCCTATTCGTATGATCAGTTGGAATCACTGCATTACTATTATTATTATCACTTCCAGTCCTAGCTGGGGCTATTACTATATTATTAACTGACCGAAACTTCAACACCTCATTTT
>Deraeocoris_sanghonami_5-52
GATGACCAAACCTATAATGTAGTAGTAACAGCCCATGCATTTGTAATAATCTTTTTTATGGTGATACCCATCATAATTGGGGGGTTTGGAAATTGACTAGTGCCATTAATAATTGGAGCCCCCGACATAGCATTCCCACGAATAAACAATATAAGATTCTGACTATTACCCCCCTCAATTACCCTTTTAACAATAAGAAGAATAGTGGAAAACGGGGCAGGCACTGGATGAACAGTTTACCCCCCTCTATCAGCAAATATTTCACATAACGGGTCATCAGTAGATCTAGCAATTTTCTCACTCCACTTAGCGGGGATTTCATCAATCCTCGGGGCAATTAATTTTATTTCAACAATCATCAATATACGTCCCAAAGGAATAAATTCTGAACGAATTCCCCTATTCGTATGATCAGTTGGAATCACTGCATTACTATTATTATTATCACTTCCAGTCCTAGCTGGGGCTATTACTATATTATTAACTGACCGAAACTTCAACACCTCATTTT
>Deraeocoris_ulmi_0-41
GATGATCAAACCTATAATGTTGTAGTCACAGCCCATGCCTTCATCATGATCTTTTTTATAGTAATACCAATCATAATTGGAGGATTTGGAAACTGATTAGTACCTTTAATAATTGGGGCCCCAGATATAGCATTCCCACGAATAAATAACATAAGATTTTGATTATTACCGCCCTCAATCACACTACTTACAATAAGAAGAATCGTAGAAAATGGGGCTGGGACTGGTTGAACAGTATACCCACCCTTATCATCAAATATTGCCCATAATGGAGCCTCCGTCGACTTAGCCATTTTCTCATTACATTTAGCAGGAGTATCATCGATTTTGGGGGCTATTAACTTCATTTCAACAATCATAAATATACGACCTAAGGGTATAACAGCTGAACGAATCCCTTTATTCGTATGATCAGTTGGAATCACAGCCCTACTACTATTATTATCACTTCCCGTCCTAGCGGGAGCAATTACCATACTATTAACTGACCGAAACTTCAATACTTCATTTT
>Deraeocoris_ulmi_5-53
GATGATCAAACCTATAATGTTGTAGTCACAGCCCATGCCTTCATCATGATCTTTTTTATAGTAATACCAATCATAATTGGAGGATTTGGAAACTGATTAGTACCTTTAATAATTGGGGCCCCAGATATAGCATTCCCACGAATAAATAACATAAGATTTTGATTATTACCGCCCTCAATCACACTACTTACAATAAGAAGAATCGTAGAAAATGGGGCTGGGACTGGTTGAACAGTATACCCACCCTTATCATCAAATATTGCCCATAATGGAGCCTCCGTCGACTTAGCCATTTTCTCATTACATTTAGCAGGAGTATCATCGATTTTGGGGGCTATTAACTTCATTTCAACAATCATAAATATACGACCTAAGGGTATAACAGCTGAACGAATCCCTTTATTCGTATGATCAGTTGGAATCACAGCCCTACTACTATTATTATCACTTCCCGTCCTAGCGGGAGCAATTACCATACTATTAACTGACCGAAACTTCAATACTTCATTTT
>Deraeocoris_ulmi_0-42
GATGATCAAACCTATAATGTTGTAGTCACAGCCCATGCCTTCATCATGATCTTTTTTATAGTAATACCAATCATAATTGGAGGATTTGGAAACTGATTAGTACCTTTAATAATTGGGGCCCCAGATATAGCATTCCCACGAATAAATAACATAAGATTTTGATTATTACCGCCCTCAATCACACTACTTACAATAAGAAGAATCGTAGAAAATGGGGCTGGGACTGGTTGAACAGTATACCCACCCTTATCATCAAATATTGCCCATAATGGAGCCTCCGTCGACTTAGCCATTTTCTCATTACATTTAGCAGGAGTATCATCGATTTTGGGGGCTATTAACTTCATTTCAACAATCATAAATATACGACCTAAGGGTATAACAGCTGAACGAATCCCTTTATTCGTATGATCAGTTGGAATCACAGCCCTACTACTATTATTATCACTTCCCGTCCTAGCGGGAGCAATTACCATACTATTAACTGACCGAAACTTCAATACTTCATTTT
>Deraeocoris_yasunagai_3-40
GATGACCAAACATATAATGTAGTAGTTACAGCACATGCATTTATCATAATTTTCTTCATAGTTATACCAATCATAATCGGGGGGTTCGGAAACTGATTAGTACCATTAATAATCGGAGCCCCCGACATAGCATTCCCACGAATAAACAATATAAGATTTTGACTATTACCCCCATCAATTACACTATTAACAATAAGAAGAATTGTGGAAAATGGAGCTGGCACAGGATGAACAGTATACCCCCCCTTATCATCAAATATTGCTCATAATGGGGCATCCGTAGATCTAGCCATTTTTTCATTACACTTAGCAGGAGTATCATCAATCTTAGGGGCTATCAATTTTATCTCAACAATCATAAATATACGCCCAAGAGGTATAACTCCAGAACGAATCCCATTATTTGTATGATCAGTAGGAATTACTGCTTTATTATTATTATTATCCCTACCCGTATTAGCAGGGGCAATTACAATACTATTAACTGACCGAAATCTAAATACCTCATTCT
>Deraeocoris_yasunagai_5-54
GATGACCAAACATATAATGTAGTAGTTACAGCACATGCATTTATCATAATTTTtTTCATAGTTATACCAATCATAATCGGGGGGTTCGGAAACTGATTAGTACCATTAATAATCGGAGCCCCCGACATAGCATTCCCACGAATAAACAATATAAGATTTTGACTATTACCCCCATCAATTACACTATTAACAATAAGAAGAATTGTGGAAAATGGAGCTGGCACAGGATGAACAGTATACCCCCCCTTATCATCAAATATTGCTCATAATGGGGCATCCGTAGATCTAGCCATTTTTTCATTACACTTAGCAGGAGTATCATCAATCTTAGGGGCTATCAATTTTATCTCAACAATCATAAATATACGCCCAAGAGGTATAACTCCAGAACGAATCCCATTATTTGTATGATCAGTAGGAATTACTGCTTTATTATTATTATTATCCCTACCCGTATTAGCAGGGGCAATTACAATACTATTAACTGACCGAAATCTAAATACCTCATTCT
>Dryophilocoris_kerzhneri_0-65
GATGATCAAACATACAATGTAGTTGTAACTGCCCACGCATTTATCATAATTTTTTTCATAGTAATACCAATCATAATTGGGGGGTTCGGAAACTGACTTGTACCTTTAATGATCGGGGCACCCGATATAGCTTTCCCACGTATAAACAATATAAGATTTTGACTTTTACCCCCCTCAATCACCTTATTAATCATAAGTAGAATTATCGAAAATGGAGCCGGCACTGGATGAACAGTGTACCCCCCCCTGTCCGGAAACATATCCCATAACGGAAGATCTGTAGATCTAGCAATTTTCTCCCTACATCTAGCAGGGGTGTCATCAATCCTAGGAGCTGTAAACTTTATCTCAACCATTTTAAATATACGACCAGCAGCAATAACTCTCGAACGAATCCCCCTATTTGTATGATCAGTAGGGATCACCGCCCTACTTTTATTATTATCCTTACCCGTGCTAGCAGGGGCAATCACAATATTACTCACAGATCGAAACTTTAATACATCATTTT
>Dryophilocoris_miyamotoi_0-68
GATGATCAAACATATAATGTAGTTGTTACCGCCCATGCATTCATCATGATTTTCTTCATAGTAATACCAATCATAATTGGAGGATTTGGAAACTGACTTGTACCTTTAATAATTGGGGCACCCGATATAGCCTTTCCGCGAATAAATAATATAAGATTTTGATTATTGCCACCCTCAATTACCCTATTGATCATAAGTAGAATTATCGAAAACGGAGCCGGGACTGGATGAACAGTATACCCCCCGCTGTCAGGAAACATATCCCATAATGGGAGATCAGTAGATCTAGCGATCTTCTCTTTACATTTAGCGGGAGTTTCATCAATCCTAGGGGCTGTAAATTTTATCTCAACCATTTTAAATATACGGCCAGCAGCCATAACCCTTGAACGAATCCCCCTATTTGTATGATCAGTAGGAATTACTGCTCTACTCCTATTATTATCCTTACCTGTATTAGCAGGTGCAATCACAATATTATTAACAGACCGAAACTTCAACACATCATTTT
>Ectmetopterus_comitans_0-35
GACGATCAAACATACAATGTAGTGGTTACAGCTCACGCATTTATCATAATTTTCTTTATAGTTATACCAATCATAATTGGAGGATTCGGAAACTGATTAATCCCATTAATAATTGGAGCACCTGATATAGCATTCCCACGAATAAACAACATAAGATTTTGGCTCCTACCCCCCTCAATTACCCTTTTAATTATAAGAAGTATTGTAGAAAGAGGGGCTGGCACTGGCTGAACAGTGTACCCCCCTCTATCAAGTAATGTATCACACAATGGGGCATCTGTCGACATAGCAATTTTTTCCCTGCACTTAGCAGGGGCATCATCAATTCTAGGAGCAATTAACTTCATTTCAACTATTATTAATATACGACCTAAAGGAATAACATTAGAACGAATCCCCCTATTTGTATGATCAGTAGCAATTACTGCCCTCCTATTATTACTCTCACTTCCAGTGTTAGCTGGAGCTATTACTATACTTCTTACTGATCGCAATTTAAACACCTCATTCT
>Ectmetopterus_comitans_4-6
GACGATCAAACATACAATGTAGTGGTTACAGCTCACGCATTTATCATAATTTTCTTTATAGTTATACCAATCATAATTGGAGGATTCGGAAACTGATTAATCCCATTAATAATTGGAGCACCTGATATAGCATTCCCACGAATAAACAACATAAGATTTTGGCTCCTACCCCCCTCAATTACCCTTTTAATTATAAGAAGTATTGTAGAAAGAGGGGCTGGCACTGGCTGAACAGTGTACCCCCCTCTATCAAGTAATGTATCACACAATGGGGCATCTGTCGACATAGCAATTTTTTCCCTGCACTTAGCAGGGGCATCATCAATTCTAGGAGCAATTAACTTCATTTCAACTATTATTAATATACGACCTAAAGGAATAACATTAGAACGAATCCCCCTATTTGTATGATCAGTAGCAATTACTGCCCTCCTATTATTACTCTCACTTCCAGTGTTAGCTGGAGCTATCACTATACTTCTTACAGATCGCAATTTAAACACCTCATTCT
>Ectmetopterus_micantulus_4-7
GATGACCAAACCTATAATGTCGTAGTGACAGCCCATGCATTTATCATAATTTTCTTCATAGTTATACCCATCATGATTGGCGGATTTGGAAACTGATTAGTTCCCCTAATAATTGGGGCCCCAGATATAGCATTCCCACGAATAAACAATATAAGATTCTGATTATTACCCCCCTCAATCACTTTGCTTATTATAAGCAGAATAGTAGAAAGAGGGGCAGGCACTGGTTGAACAGTGTACCCCCCCCTATCAGGGAATGTATCCCATAATGGAGCATCAGTGGATATAGCAATCTTCTCACTGCATCTAGCAGGTGCATCATCAATCTTAGGAGCAATCAACTTCATTTCAACAATTATCAATATACGACCTAGGGGGATAACCCTAGAACGAATCCCATTATTTGTATGGTCAGTAGCCATTACTGCCCTTCTTCTCCTTCTATCATTACCAGTATTAGCTGGAGCAATCACTATATTATTAACAGATCGAAACCTAAACACATCCTTTT
>Ectmetopterus_micantulus_4-8
GATGACCAAACCTATAATGTCGTAGTGACAGCCCATGCATTTATCATAATTTTCTTCATAGTTATACCCATCATGATTGGCGGATTTGGAAACTGATTAGTTCCCCTAATAATTGGGGCCCCAGATATAGCATTCCCACGAATAAACAATATAAGATTCTGATTATTACCCCCCTCAATCACTTTGCTTATTATAAGCAGAATAGTAGAAAGAGGGGCAGGCACTGGTTGAACAGTGTACCCCCCCCTATCAGGGAATGTATCCCATAATGGAGCATCAGTGGATATAGCAATCTTCTCACTGCATCTAGCAGGTGCATCATCAATCTTAGGAGCAATCAACTTCATTTCAACAATTATCAATATACGACCTAGGGGGATAACCCTAGAACGAATCCCATTATTTGTATGGTCAGTAGCCATTACTGCCCTTCTTCTCCTTCTATCATTACCAGTATTAGCTGGAGCAATCACTATATTATTAACAGATCGAAACCTAAACACATCCTTTT
>Europiella_artemisiae_0-51
GATGATCAAACATATAATGTAGTAGTAACAGCACATGCATTTATTATAATTTTCTTTATAGTTATACCAATTATGATTGGTGGATTTGGAAACTGGTTAGTACCTTTAATAATTGGAGCACCGGATATAGCATTCCCCCGAATGAATAATATAAGATTTTGATTACTCCCACCATCAATCACATTACTTATTATAAGAAGAATTGTAGAAAATGGAGCAGGAACTGGATGAACAGTCTATCCCCCTCTTTCATCAAATATTTCACATGCAGGAGCTATAGTAGATCTAGCAATTTTTTCACTACACTTAGCGGGTGTGTCCTCAATCCTAGGAGCAGTAAATTTTATCTCAACTGTTATTAATATACGACCTGTTGGTATGACAGCAGAACGAATCCCATTATTTGTATGATCAGTGGCGATTACAGCATTATTATTATTATTATCCCTACCTGTATTAGCAGGAGCTATTACAATACTACTAACAGACCGTAATTTTAATACATCATTTT
>Europiella_kiritshenkoi_0-58
GATGATCAAACCTATAACGTTGTAGTTACAGCACATGCATTTATTATAATTTTCTTTATAGTTATACCTATCATAATTGGGGGGTTCGGAAACTGATTAGTTCCTTTAATAATTGGGGCACCAGATATAGCATTCCCGCGAATAAATAATATAAGATTTTGACTATTACCCCCTTCAATTACACTACTCATCATAAGAAGAATTGTAGAAAATGGGGCAGGAACGGGATGGACAGTTTATCCACCATTATCATCTAATGTATCACATGCAGGTGCAAGAGTAGACCTTGCAATTTTTTCTTTACATTTAGCAGGTGTATCATCTATCCTAGGAGCAGTAAATTTTATCTCAACTGTAATTAATATACGGCCAGCTGGTATAACAGCAGAACGAATCCCATTATTTGTATGATCAGTAGCAATTACTGCCCTATTACTCTTATTATCCCTACCTGTTCTAGCAGGTGCAATTACGATACTATTAACAGATCGTAATTTTAATACTTCATTTT
>Eurystylus_coelestialium_0-4
GATGACCAAACATATAATGTGGTAGTAACTGCCCATGCATTTATTATAATTTTCTTCATAGTTATACCAATTATAATTGGGGGATTCGGAAATTGATTAGTACCATTAATAATCGGTGCTCCCGATATAGCATTCCCTCGAATAAATAATATAAGATTTTGACTATTACCCCCATCTATTACATTATTAATTATAAGTAGAATTGTAGAAAATGGGGCAGGGACTGGATGAACAGTATATCCCCCTCTTTCAAGAAATATTTCCCATAATGGAGCATCAGTAGATCTTGCAATTTTCTCATTACATTTAGCAGGGGTATCATCAATTCTAGGGGCAGTAAATTTTATCTCAACAATTATTAATATACGACCTGAAGGGATAACAGCAGAGCGAATTCCATTATTTGTATGATCAGTAGGAATTACTGCATTATTATTATTATTATCACTTCCAGTACTAGCTGGAGCTATTACTATATTATTAACTGATCGAAATCTAAATACATCATTTT
>Eurystylus_coelestiolium_0-29
GATGATCAAACATATAATGTAGTAGTAACTGCACATGCATTTATTATAATTTTCTTCATAGTTATACCAATTATAATTGGAGGATTCGGAAATTGATTAGTACCCTTAATAATTGGTGCTCCCGATATAGCATTCCCTCGAATAAATAATATAAGATTTTGACTATTACCCCCATCTATTACACTATTAATTATAAGTAGAATTGTAGAAAATGGGGCAGGGACTGGATGAACAGTATATCCCCCTCTTTCAAGAAATATTTCCCATAATGGAGCATCAGTAGATCTTGCAATTTTTTCATTGCATTTAGCAGGAGTATCGTCAATTCTAGGGGCAGTAAATTTTATCTCAACAATTATTAATATACGGCCTGAAGGAATAACAGCAGAGCGAATTCCATTATTTGTATGATCAGTAGGAATTACTGCATTATTATTATTATTATCACTTCCAGTACTAGCTGGAGCTATTACTATATTATTAACTGATCGAAATCTAAATACATCATTCT
>Eurystylus_luteus_0-3
GATGATCAAACATATAATGTAGTAGTAACTGCTCATGCATTTATTATAATTTTCTTTATAGTTATACCAATCATAATTGGAGGTTTCGGAAATTGATTAGTACCTTTAATAATTGGAGCTCCAGATATAGCATTCCCACGAATAAATAATATAAGATTCTGATTGTTACCACCATCAATTACATTATTAATTATAAGAAGTATTGTAGAAAATGGTGCAGGTACTGGATGAACAGTATACCCCCCTCTTTCAAGAAATATTTCCCATAATGGAGCGTCAGTAGATTTAGCCATTTTTTCTTTACATTTAGCAGGAGTATCATCAATTCTAGGAGCAGTAAATTTTATTTCTACAATTATTAACATACGACCAGAAGGAATAACAGCAGAGCGAATTCCATTATTTGTTTGATCAGTAGGAATCACTGCACTATTATTATTATTATCTTTACCAGTATTAGCTGGTGCTATTACTATACTATTAACAGACCGTAATCTAAATACATCCTTTT
>Eurystylus_luteus_0-1
GATGATCAAACATATAATGTAGTAGTAACTGCTCATGCATTTATTATAATTTTCTTTATAGTTATACCAATCATAATTGGAGGTTTCGGAAATTGATTAGTACCTTTAATAATTGGAGCTCCAGATATAGCATTCCCACGAATAAATAATATAAGATTCTGATTGTTACCACCATCAATTACATTATTAATTATAAGAAGTATTGTAGAAAATGGTGCAGGTACTGGATGAACAGTATACCCCCCTCTTTCAAGAAATATTTCCCATAATGGAGCGTCAGTAGATTTAGCCATTTTTTCTTTACATTTAGCAGGAGTATCATCAATTCTAGGAGCAGTAAATTTTATTTCTACAATTATTAACATACGACCAGAAGGAATAACAGCAGAGCGAATTCCATTATTTGTTTGATCAGTAGGAATCACTGCACTATTATTATTATTATCTTTACCAGTATTAGCTGGTGCTATTACTATACTATTAACAGACCGTAATCTAAATACATCCTTTT
>Eurystylus_luteus_0-28
GATGATCAAACATATAATGTAGTAGTAACTGCTCATGCATTTATTATAATTTTCTTTATAGTTATACCAATCATAATTGGAGGTTTCGGAAATTGATTAGTACCTTTAATAATTGGAGCTCCAGATATAGCATTCCCACGAATAAATAATATAAGATTCTGATTGTTACCACCATCAATTACATTATTAATTATAAGAAGTATTGTAGAAAATGGTGCAGGTACTGGATGAACAGTATACCCCCCTCTTTCAAGAAATATTTCCCATAATGGAGCGTCAGTAGATTTAGCCATTTTTTCTTTACATTTAGCAGGAGTATCATCAATTCTAGGAGCAGTAAATTTTATTTCTACAATTATTAACATACGACCAGAAGGAATAACAGCAGAGCGAATTCCATTATTTGTTTGATCAGTAGGAATCACTGCACTATTATTATTATTATCTTTACCAGTATTAGCTGGTGCTATTACTATACTATTAACAGACCGTAATCTAAATACATCCTTTT
>Fulvius_anthocoroides_4-38
AATGATCAAACATATAATGTAATTGTAACAGCCCATGCCTTCATTATAATTTTTTTCATAGTTATACCAATTATAATTGGGGGTTTTGGTAATTGACTAGTACCTTTAATAATTGGGGCACCAGATATAGCATTCCCCCGAATAAATAATATAAGATTTTGATTACTACCCCCTTCTATCACTTTACTCACTATAAGTAGAATAGTAGAGAGAGGAGCTGGAACCGGATGAACAGTATACCCTCCCCTAGCATCAAATATATTTCATTCAGGAAGATCTGTAGATCTAGCCATTTTTTCACTTCACTTAGCAGGAGTTTCATCAATTCTAGGTGCAATTAACTTCATTTCAACAATTATTAATATACGGCCACCAGGAATAAACCCTGAACAAATCCCCTTATTCGTCTGATCAGTAGGTATTACTGCACTACTACTACTTTTATCCTTACCTGTATTAGCAGGAGCTATTACCATATTATTAACTGATCGAAACTTTAATACATCATTCT
>Fulvius_anthocoroides_5-60
AATGATCAAACATATAATGTAATTGTAACAGCCCATGCCTTCATTATAATTTTTTTCATAGTTATACCAATTATAATTGGGGGTTTTGGTAATTGACTAGTACCTTTAATAATTGGGGCACCAGATATAGCATTCCCCCGAATAAATAATATAAGATTTTGATTACTACCCCCTTCTATCACTTTACTCACTATAAGTAGAATAGTAGAGAGAGGAGCTGGAACCGGATGAACAGTATACCCTCCCCTAGCATCAAATATATTTCATTCAGGAAGATCTGTAGATCTAGCCATTTTTTCACTTCACTTAGCAGGAGTTTCATCAATTCTAGGTGCAATTAACTTCATTTCAACAATTATTAATATACGGCCACCAGGAATAAACCCTGAACAAATCCCCTTATTCGTCTGATCAGTAGGTATTACTGCACTACTACTACTTTTATCCTTACCTGTATTAGCAGGAGCTATTACCATATTATTAACTGATCGAAACTTTAATACATCATTCT
>Hallodapus_linnavouri_4-21
GATGACCAAACATATAATGTAGTAGTCACTGCCCACGCATTTATTATAATTTTCTTTATAGTTATACCAATCATGATTGGTGGATTTGGAAACTGATTAGTACCCTTAATGATCGGGGCCCCCGACATAGCATTTCCTCGAATAAATAATATAAGATTTTGGCTTCTACCCCCTTCAATTACCTTATTAATTATAAGAAGAATAGTTGAAAACGGAGCTGGTACTGGTTGAACAGTATACCCTCCTCTATCATCTAATATATCCCATGCAGGAGCATCAGTAGATCTAGCCATTTTCTCACTACACTTAGCTGGAATCTCATCAATTTTAGGGGCAATCAATTTCATCTCAACCATTATTAACATACGACCTGAAGGAATAACCCCTGACCGAATCCCTCTTTTTGTCTGATCAGTAGGAATCACTGCCCTCTTATTACTACTTAGACTCCCTGTCCTTGCAGGGGCAATTACCATATTATTAACTGATCGAAATTTCAACACATCATTCT
>Harpocera_choii_1-28
GATGACCAAACATATAATGTAGTTGTAACAGCTCACGCATTTATCATAATTTTCTTCATAGTAATACCAATCATAATTGGGGGATTTGGAAACTGATTAGTACCTTTAATAATTGGAGCTCCAGACATGGCATTTCCCCGGATAAACAATATAAGATTTTGGCTTTTACCCCCATCAATCACACTACTAACAATAAGTAGAATTGTAGAAAGAGGGGCAGGTACTGGATGAACAGTATATCCACCTCTCTCATCAAATATCTCACATGCAGGGGCATCTGTAGATCTAGCAATTTTCTCACTTCACTTAGCAGGTGTGTCATCAATTCTAGGAGCCGTAAATTTCATTTCTACAATCATCAACATACGACCGGCTGGAATGACAGCTGAACGAATCCCTCTGTTTGTATGATCTGTAGGGATCACAGCACTATTGCTATTACTATCCTTACCAGTATTAGCTGGTGCCATCACCATGCTACTTACAGACCGTAATTTTAATACATCATTCT
>Harpocera_koreana_5-21
GATGACCAAACATATAATGTAGTTGTAACAGCTCATGCATTTATCATAATTTTCTTCATAGTAATACCAATCATAATTGGGGGGTTTGGAAACTGATTAGTACCTTTAATAATTGGAGCCCCTGACATAGCATTCCCCCGAATAAACAATATAAGATTTTGACTCTTACCTCCATCAATCACACTACTAACAGTAAGTAGTATTGTGGAAAGAGGAGCAGGTACCGGATGAACGGTATATCCCCCTCTCTCATCAAATATCTCACATGCAGGGGCATCCGTAGATCTAGCAATTTTCTCACTCCACTTAGCAGGAGTGTCATCAATTCTAGGGGCCGTAAATTTCATTTCTACAATCATCAATATACGACCGGCTGGAATGACGCCTGAACGAATCCCCTTATTTGTATGATCTGTAGGAATTACAGCATTATTACTATTACTATCCTTACCAGTATTAGCTGGGGCCATCACCATACTACTTACAGACCGTAATTTCAATACATCATTCT
>Harpocera_koreana_5-22
GATGACCAAACATATAATGTAGTTGTAACAGCTCATGCATTTATCATAATTTTCTTCATAGTAATACCAATCATAATTGGGGGGTTTGGAAACTGATTAGTACCTTTAATAATTGGAGCCCCTGACATAGCATTCCCCCGAATAAACAATATAAGATTTTGACTCTTACCTCCATCAATCACACTACTAACAGTAAGTAGTATTGTGGAAAGAGGAGCAGGTACCGGATGAACGGTATATCCCCCTCTCTCATCAAATATCTCACATGCAGGGGCATCCGTAGATCTAGCAATTTTCTCACTCCACTTAGCAGGAGTGTCATCAATTCTAGGGGCCGTAAATTTCATTTCTACAATCATCAATATACGACCGGCTGGAATGACGCCTGAACGAATCCCCTTATTTGTATGATCTGTAGGAATTACAGCATTATTACTATTACTATCCTTACCAGTATTAGCTGGGGCCATCACCATACTACTTACAGACCGTAATTTCAATACATCATTCT
>Harpocera_koreana_5-23
GATGACCAAACATATAATGTAGTTGTAACAGCTCATGCATTTATCATAATTTTCTTCATAGTAATACCAATCATAATTGGGGGGTTTGGAAACTGATTAGTACCTTTAATAATTGGAGCCCCTGACATAGCATTCCCCCGAATAAACAATATAAGATTTTGACTCTTACCTCCATCAATCACACTACTAACAGTAAGTAGTATTGTGGAAAGAGGAGCAGGTACCGGATGAACGGTATATCCTCCTCTCTCATCAAATATCTCACATGCAGGGGCATCCGTAGATCTAGCAATTTTCTCACTCCACTTAGCAGGAGTGTCATCAATTCTAGGGGCCGTAAATTTCATTTCTACAATCATCAATATACGACCGGCTGGAATGACGCCTGAACGAATCCCCTTATTTGTATGATCTGTAGGAATTACAGCATTATTACTATTACTATCCTTACCAGTATTAGCTGGGGCCATCACCATACTACTTACAGACCGTAATTTCAATACATCATTCT
>Harpocera_choii_2-31
GATGACCAAACATATAATGTAGTTGTAACAGCTCACGCATTTATCATAATTTTCTTCATAGTAATACCAATCATAATTGGGGGATTTGGAAACTGATTAGTACCTTTAATAATTGGAGCTCCAGACATGGCATTTCCCCGGATAAACAATATAAGATTTTGGCTTTTACCCCCATCAATCACACTACTAACAATAAGTAGAATTGTAGAAAGAGGGGCAGGTACTGGATGAACAGTATATCCACCTCTCTCATCAAATATCTCACATGCAGGGGCATCTGTAGATCTAGCAATTTTCTCACTTCACTTAGCAGGTGTGTCATCAATTCTAGGAGCCGTAAATTTCATTTCTACAATCATCAACATACGACCGGCTGGAATGACAGCTGAACGAATCCCTCTGTTTGTATGATCTGTAGGGATCACAGCACTATTGCTATTACTATCCTTACCAGTATTAGCTGGCGCCATCACCATGCTACTTACAGACCGTAATTTTAATACATCATTCT
>Harpocera_choii_0-59
GATGACCAAACATATAATGTAGTTGTAACAGCTCACGCATTTATCATAATTTTCTTCATAGTAATACCAATCATAATTGGGGGATTTGGAAACTGATTAGTACCTTTAATAATTGGAGCTCCAGACATGGCATTTCCCCGGATAAACAATATAAGATTTTGGCTTTTACCCCCATCAATCACACTACTAACAATAAGTAGAATTGTAGAAAGAGGGGCAGGTACTGGATGAACAGTATATCCACCTCTCTCATCAAATATCTCACATGCAGGGGCATCTGTAGATCTAGCAATTTTCTCACTTCACTTAGCAGGTGTGTCATCAATTCTAGGAGCCGTAAATTTCATTTCTACAATCATCAACATACGACCGGCTGGAATGACAGCTGAACGAATCCCTCTGTTTGTATGATCTGTAGGGATCACAGCACTATTGCTATTACTATCCTTACCAGTATTAGCTGGCGCCATCACCATGCTACTTACAGACCGTAATTTTAATACATCATTCT
>Harpocera_josifovi_1-29
GATGATCAAACGTATAATGTAGTTGTAACAGCTCACGCATTCATCATAATTTTCTTCATAGTAATACCAATCATAATTGGAGGATTTGGAAACTGATTAGTACCTTTAATAATTGGGGCTCCAGACATAGCATTCCCCCGAATAAACAATATAAGATTCTGACTTCTACCCCCATCAATCACATTACTAACAATAAGTAGAATTGTTGAAAGAGGGGCAGGCACTGGATGAACAGTATACCCACCCCTTTCATCAAATATTTCACATGCAGGGGCATCCGTAGATCTAGCAATTTTCTCACTTCACTTAGCAGGTATCTCATCAATTCTAGGGGCCGTAAATTTCATTTCCACCATCATCAATATACGACCAGCTGGAATAACAGCTGAACGAATCCCTCTATTTGTATGATCTGTAGGAATCACAGCACTATTACTATTATTGTCTTTACCAGTATTAGCTGGGGCCATCACCATATTACTAACAGACCGTAACTTCAATACATCATTCT
>Harpocera_josifovi_2-32
GATGATCAAACGTATAATGTAGTTGTAACAGCTCACGCATTCATCATAATTTTCTTCATAGTAATACCAATCATAATTGGAGGATTTGGAAACTGATTAGTACCTTTAATAATTGGGGCTCCAGACATAGCATTCCCCCGAATAAACAATATAAGATTCTGACTTCTACCCCCATCAATCACATTACTAACAATAAGTAGAATTGTTGAAAGAGGGGCAGGCACTGGATGAACAGTATACCCACCCCTTTCATCAAATATTTCACATGCAGGGGCATCCGTAGATCTAGCAATTTTCTCACTTCACTTAGCAGGTATCTCATCAATTCTAGGGGCCGTAAATTTCATTTCCACCATCATCAATATACGACCAGCTGGAATAACAGCTGAACGAATCCCTCTATTTGTATGATCTGTAGGAATCACAGCACTATTACTATTATTGTCTTTACCAGTATTAGCTGGGGCCATCACCATATTACTAACAGACCGTAACTTCAATACATCATTCT
>Harpocera_josifovi_2-33
GATGATCAAACGTATAATGTAGTTGTAACAGCTCACGCATTCATCATAATTTTCTTCATAGTAATACCAATCATAATTGGAGGATTTGGAAACTGATTAGTACCTTTAATAATTGGGGCTCCAGACATAGCATTCCCCCGAATAAACAATATAAGATTCTGACTTCTACCCCCATCAATCACATTACTAACAATAAGTAGAATTGTTGAAAGAGGGGCAGGCACTGGATGAACAGTATACCCACCCCTTTCATCAAATATTTCACATGCAGGGGCATCCGTAGATCTAGCAATTTTCTCACTTCACTTAGCAGGTATCTCATCAATTCTAGGGGCCGTAAATTTCATTTCCACCATCATCAATATACGACCAGCTGGAATAACAGCTGAACGAATCCCTCTATTTGTATGATCTGTAGGAATCACAGCACTATTACTATTATTGTCTTTACCAGTATTAGCTGGGGCCATCACCATATTACTAACAGACCGTAACTTCAATACATCATTCT
>Harpocera_koreana_2-34
GATGACCAAACATATAATGTAGTTGTAACAGCTCATGCATTTATCATAATTTTCTTCATAGTAATACCAATCATAATTGGGGGGTTTGGAAACTGATTAGTACCTTTAATAATTGGAGCCCCTGACATAGCATTCCCCCGAATAAACAATATAAGATTTTGACTCTTACCTCCATCAATCACACTACTAACAGTAAGTAGTATTGTGGAAAGAGGAGCAGGTACCGGATGAACGGTATATCCCCCTCTCTCATCAAATATCTCACATGCAGGGGCATCCGTAGATCTAGCAATTTTCTCACTCCACTTAGCAGGAGTGTCATCAATTCTAGGGGCCGTAAATTTCATTTCTACAATCATCAATATACGACCGGCTGGAATGACGCCTGAACGAATCCCCTTATTTGTATGATCTGTAGGAATTACAGCATTATTACTATTACTATCCTTACCAGTATTAGCTGGGGCCATCACCATACTACTTACAGACCGTAATTTCAATACATCATTCT
>Isometopus_japonicus_4-41
GATGACCAAACATATAATGTAATCGTAACAGCACATGCATTCGTCATAATTTTCTTCATAGTAATACCTATTATAATTGGAGGATTTGGAAACTGATTAGTACCATTAATAATTGGAGCCCCTGATATAGCATTTCCACGGATAAATAATATAAGATTTTGACTACTACCTCCATCATTAAGATTATTAACAATAAGAAGCATGATTGAAAGAGGTGCGGGCACCGGATGGACGGTATACCCACCACTTTCAACTAATATTTCACACGCAGGAGCATCAGTAGATATAGCAATCTTTTCATTACATCTAGCAGGAATTTCATCAATCTTAGGAGCAGTAAATTTTATTTCAACAATTATCAACATACGACCTAACGGCATAAGATTAGAAAAGATCCCACTATTCGTTTGATCAGTAGGTATTACTGCCCTATTATTACTCTTATCATTACCTGTATTAGCAGGTGCTATCACCATATTACTAACAGATCGAAACTTTAATACATCATTTT
>Isometopus_japonicus_4-42
GATGACCAAACATATAATGTAATCGTAACAGCACATGCATTCGTCATAATTTTCTTCATAGTAATACCTATTATAATTGGAGGATTTGGAAACTGATTAGTACCATTAATAATTGGAGCCCCTGATATAGCATTTCCACGGATAAATAATATAAGATTTTGACTACTACCTCCATCATTAAGATTATTAACAATAAGAAGCATGATTGAAAGAGGTGCGGGCACCGGATGGACGGTATACCCACCACTTTCAACTAATATTTCACACGCAGGAGCATCAGTAGATATAGCAATCTTTTCATTACATCTAGCAGGAATTTCATCAATCTTAGGAGCAGTAAATTTTATTTCAACAATTATCAACATACGACCTAACGGCATAAGATTAGAAAAGATCCCACTATTCGTTTGATCAGTAGGTATTACTGCCCTATTATTACTCTTATCATTACCTGTATTAGCAGGTGCTATCACCATATTACTAACAGATCGAAACTTTAATACATCATTTT
>Isometopus_jejuensis_3-60
GATGACCAAACATACAATGTAATTGTAACAGCCCATGCATTTGTTATAATTTTCTTCATAGTAATACCTATCATAATCGGGGGATTTGGCAATTGACTAGTACCTTTAATAATTGGAGCCCCTGACATAGCATTCCCCCGAATAAATAATATAAGTTTCTGATTATTACCCCCATCATTAAGATTACTTACCATAAGTAGTATAGTTGAAAGAGGGGCAGGCACCGGATGAACAGTTTACCCTCCACTTTCTTCCAATATTTCACACGCAGGAGCATCAGTAGATTTAGCAATCTTTTCACTACACTTAGCAGGAATCTCATCAATTCTAGGAGCAGTAAATTTCATTTCAACAATCATTAACATACGACCTAATGGAATAAGACTAGAAAAGATTCCATTATTTGTCTGATCAGTAGGAATTACCGCCCTATTACTATTATTATCTCTACCTGTACTAGCAGGGGCTATTACAATACTACTAACAGATCGAAACTTCAATACATCATTTT
>Isometopus_amurensis_4-43
GATGACCAAACATACAATGTAATTGTAACAGCCCATGCATTTGTTATAATTTTCTTCATAGTAATACCTATTATAATCGGGGGATTTGGCAATTGACTAGTACCTTTAATAATTGGAGCCCCTGACATAGCATTCCCCCGAATAAATAATATAAGTTTCTGATTATTGCCCCCATCATTAAGATTACTTACCATAAGTAGTATAGTTGAAAGAGGGGCAGGTACCGGATGAACAGTTTACCCCCCACTTTCTTCCAATATTTCACACGCAGGAGCATCAGTAGATTTAGCAATCTTTTCACTACACTTGGCAGGAATCTCATCAATTCTAGGAGCAGTAAATTTCATTTCAACAATCATTAATATACGACCCAATGGAATGAGACTAGAAAAGATTCCATTATTTGTCTGATCAGTAGGAATTACCGCCCTATTACTATTATTATCCCTACCTGTACTAGCAGGGGCTATTACAATACTACTAACAGATCGAAACTTCAATACATCATTTT
>Isometopus_amurensis_4-44
GATGACCAAACATACAATGTAATTGTAACAGCCCATGCATTTGTTATAATTTTCTTCATAGTAATACCTATTATAATCGGGGGATTTGGCAATTGACTAGTACCTTTAATAATTGGAGCCCCTGACATAGCATTCCCCCGAATAAATAATATAAGTTTCTGATTATTGCCCCCATCATTAAGATTACTTACCATAAGTAGTATAGTTGAAAGAGGGGCAGGTACCGGATGAACAGTTTACCCCCCACTTTCTTCCAATATTTCACACGCAGGAGCATCAGTAGATTTAGCAATCTTTTCACTACACTTGGCAGGAATCTCATCAATTCTAGGAGCAGTAAATTTCATTTCAACAATCATTAATATACGACCCAATGGAATGAGACTAGAAAAGATTCCATTATTTGTCTGATCAGTAGGAATTACCGCCCTATTACTATTATTATCCCTACCTGTACTAGCAGGGGCTATTACAATACTACTAACAGATCGAAACTTCAATACATCATTTT
>Josifovolygus_niger__5-30
GATGATCAAACTTATAATGTTGTAGTAACAGCTCATGCATTTATTATAATTTTTTTCATAGTTATACCAATCATAATTGGGGGATTCGGAAATTGATTAGTACCTTTAATAATTGGAGCACCAGATATAGCATTTCCACGGATAAATAATATAAGATTTTGACTATTACCTCCATCAATTACATTACTTATCATAAGAAGTATTGTAGAAAATGGGGCAGGGACAGGATGAACAGTATATCCACCATTATCAGCTAACATCTCCCATAATGGAGCATCAGTAGATTTAGCAATTTTCTCACTTCATTTAGCAGGAGTGTCATCAATTCTAGGAGCAGTAAATTTCATCTCAACAATCATCAATATACGACCCGCAGGAATAAATGCTGAACGAATCCCATTATTTGTATGATCTGTAGGAATCACAGCTCTATTATTATTATTATCATTACCAGTGTTAGCTGGTGCTATTACTATATTATTAACAGATCGAAACTTTAATACATCATTCT
>Josifovolygus_niger_2-17
GATGATCAAACTTATAATGTTGTAGTAACAGCTCATGCATTTATTATAATTTTTTTCATAGTTATACCAATCATAATTGGGGGATTCGGAAATTGATTAGTACCTTTAATAATTGGAGCACCAGATATAGCATTTCCACGGATAAATAATATAAGATTTTGACTATTACCTCCATCAATTACATTACTTATCATAAGAAGTATTGTAGAAAATGGGGCAGGGACAGGATGAACAGTATATCCACCATTATCAGCTAACATCTCCCATAATGGAGCATCAGTAGATTTAGCAATTTTCTCACTTCATTTAGCAGGAGTGTCATCAATTCTAGGAGCAGTAAATTTCATCTCAACAATCATCAATATACGACCCGCAGGAATAAATGCTGAACGAATCCCATTATTTGTATGATCTGTAGGAATCACAGCTCTATTATTATTATTATCATTACCAGTGTTAGCTGGTGCTATTACTATATTATTAACAGATCGAAACTTTAATACATCATTCT
>Josifovolygus_niger_2-18
GATGATCAAACTTATAATGTTGTAGTAACAGCTCATGCATTTATTATAATTTTTTTCATAGTTATACCAATCATAATTGGGGGATTCGGAAATTGATTAGTACCTTTAATAATTGGAGCACCAGATATAGCATTTCCACGGATAAATAATATAAGATTTTGACTATTACCTCCATCAATTACATTACTTATCATAAGAAGTATTGTAGAAAATGGGGCAGGGACAGGATGAACAGTATATCCACCATTATCAGCTAACATCTCCCATAATGGAGCATCAGTAGATTTAGCAATTTTCTCACTTCATTTAGCAGGAGTGTCATCAATTCTAGGAGCAGTAAATTTCATCTCAACAATCATCAATATACGACCCGCAGGAATAAATGCTGAACGAATCCCATTATTTGTATGATCTGTAGGAATCACAGCTCTATTATTATTATTATCATTACCAGTGTTAGCTGGTGCTATTACTATATTATTAACAGATCGAAACTTTAATACATCATTCT
>Koreocoris_bicoloratus_2-7
GATGATCAAACATATAATGTAGTAGTTACAGCCCATGCATTTATCATAATTTTCTTCATAGTGATACCAATTATAATTGGAGGATTTGGTAATTGATTAGTACCATTAATAATCGGAGCACCTGACATAGCATTTCCACGAATAAATAATATAAGATTCTGACTATTACCCCCATCTATTACACTTCTAATTATAAGAAGTATTGTAGAAAATGGGGCAGGAACTGGATGAACAGTTTACCCTCCTTTATCAGCAAACATCTCCCATAATGGAGCATCAGTAGATTTAGCAATCTTCTCACTACATCTAGCCNGTGTATCATCTATCTTAGGAGCCGTAAACTTTATCTCAACAATTATTAATATACGACCAGAAGGCATAAATGCCGAACGAATTCCACTATTTGTATGATCAGTAGGAATTACTGCCCTACTTCTATTATTATCATTACCAGTACTAGCTGGTGCAATTACCATATTGCTAACAGATCGAAACTTCAATACATCATTCT
>Koreocoris_bicoloratus_5-17
GATGATCAAACATATAATGTAGTAGTTACAGCCCATGCATTTATCATAATTTTCTTCATAGTGATACCAATTATAATTGGAGGATTTGGTAATTGATTAGTACCATTAATAATCGGAGCACCTGACATAGCATTTCCACGAATAAATAATATAAGATTCTGACTATTACCCCCATCTATTACACTTCTAATTATAAGAAGTATTGTAGAAAATGGGGCAGGAACTGGATGAACAGTTTACCCTCCTTTATCAGCAAACATCTCCCATAATGGAGCATCAGTAGATTTAGCAATCTTCTCACTACATCTAGCCGGTGTATCATCTATCTTAGGAGCCGTAAACTTTATCTCAACAATTATTAATATACGACCAGAAGGCATAAATGCCGAACGAATTCCACTATTTGTATGATCAGTAGGAATTACTGCCCTACTTCTATTATTATCATTACCAGTACTAGCTGGTGCAATTACCATATTGCTAACAGATCGAAACTTCAATACATCATTCT
>Koreocoris_bicoloratus_5-18
GATGATCAAACATATAATGTAGTAGTTACAGCCCATGCATTTATCATAATTTTCTTCATAGTGATACCAATTATAATTGGAGGATTTGGTAATTGATTAGTACCATTAATAATCGGAGCACCTGACATAGCATTTCCACGAATAAATAATATAAGATTCTGACTATTACCCCCATCTATTACACTTCTAATTATAAGAAGTATTGTAGAAAATGGGGCAGGAACTGGATGAACAGTTTACCCTCCTTTATCAGCAAACATCTCCCATAATGGAGCATCAGTAGATTTAGCAATCTTCTCACTACATCTAGCCGGTGTATCATCTATCTTAGGAGCCGTAAACTTTATCTCAACAATTATTAATATACGACCAGAAGGCATAAATGCCGAACGAATTCCACTATTTGTATGATCAGTAGGAATTACTGCCCTACTTCTATTATTATCATTACCAGTACTAGCTGGTGCAATTACCATATTGCTAACAGATCGAAACTTCAATACATCATTCT
>Loristes_decoratus_0-26
GATGATCAAACCTATAATGTAATTGTTACAGCACATGCATTTATTATAATTTTCTTTATAGTTATACCAATTATAATTGGAGGATTTGGAAACTGATTAGTACCATTAATAATCGGGGCCCCAGATATAGCATTCCCACGAATGAATAATATAAGATTCTGGTTACTACCGCCCTCAATCACATTATTAATCATAAGAAGAATTGTTGAAAATGGAGCGGGGACTGGATGAACAGTATACCCCCCACTATCAGCAAATATTTCCCATAATGGTGCATCCGTTGATTTAGCAATCTTTTCACTTCATCTAGCAGGAGTATCATCTATTCTTGGTGCAGTAAATTTTATCTCCACAATCATCAATATACGACCTATAGGAATAACAGCAGAGCGAATTCCATTATTTGTATGATCAGTAGGAATTACTGCACTATTATTACTTTTATCTCTTCCAGTATTAGCAGGAGCTATCACAATATTATTAACAGATCGAAACTTTAACACATCATTTT
>Loristes_decoratus_2-9
GATGATCAAACCTATAATGTAATTGTTACAGCACATGCATTTATTATAATTTTCTTTATAGTTATACCAATTATAATTGGAGGATTTGGAAACTGATTAGTACCATTAATAATCGGGGCTCCAGATATAGCATTCCCACGAATGAATAATATAAGATTCTGGTTACTACCGCCCTCAATCACGTTATTAATCATAAGAAGAATTGTTGAAAATGGAGCGGGGACTGGATGAACAGTATACCCCCCACTATCAGCAAATATTTCCCATAATGGTGCATCCGTTGATTTAGCAATCTTTTCACTTCATCTAGCAGGAGTATCATCTATTCTTGGTGCAGTAAATTTTATCTCCACAATCATTAATATACGACCTATAGGAATAACAGCAGAGCGAATTCCATTATTTGTATGATCAGTAGGAATTACTGCACTATTATTACTTTTATCTCTTCCAGTATTAGCAGGAGCTATCACAATATTATTAACAGATCGAAACTTTAACACATCATTTT
>Loristes_decoratus_5-19
GATGATCAAACCTATAATGTAATTGTTACAGCACATGCATTTATTATAATTTTCTTTATAGTTATACCAATTATAATTGGAGGATTTGGAAACTGATTAGTACCATTAATAATCGGGGCCCCAGATATAGCATTCCCACGAATGAATAATATAAGATTCTGGTTACTACCACCCTCAATCACGTTATTAATCATAAGAAGAATTGTTGAAAATGGAGCGGGGACTGGATGAACAGTATACCCCCCACTATCAGCAAATATTTCCCATAATGGTGCATCCGTTGATTTAGCAATCTTTTCACTTCATCTAGCAGGAGTATCATCTATTCTTGGTGCAGTAAATTTTATCTCCACAATCATCAATATACGACCTATAGGAATAACAGCAGAGCGAATTCCATTATTTGTATGATCAGTAGGAATTACTGCACTATTATTACTTTTATCTCTTCCAGTATTAGCAGGAGCTATCACAATATTATTAACAGATCGAAACTTTAACACATCATTTT
>Loristes_decoratus_5-20
GATGATCAAACCTATAATGTAATTGTTACAGCACATGCATTTATTATAATTTTCTTTATAGTTATACCAATTATAATTGGAGGATTTGGAAACTGATTAGTACCATTAATAATCGGGGCCCCAGATATAGCATTCCCACGAATGAATAATATAAGATTCTGGTTACTACCGCCCTCAATCACGTTATTAATCATAAGAAGAATTGTTGAAAATGGAGCAGGGACTGGATGAACAGTATACCCCCCACTATCAGCAAATATTTCCCATAATGGTGCATCCGTTGATTTAGCAATCTTTTCACTTCATCTAGCAGGAGTATCATCTATTCTTGGTGCAGTAAATTTTATCTCCACAATCATCAATATACGACCTATAGGAATAACAGCAGAGCGAATTCCATTATTTGTATGATCAGTAGGAATTACTGCACTATTATTACTTTTATCTCTTCCAGTATTAGCAGGAGCTATCACAATATTATTAACAGATCGAAACTTTAACACATCATTTT
>Lygocoris_pabulinus_0-22
GATGACCAAACATATAATGTAGTAGTCACAGCTCACGCTTTTATTATAATTTTCTTCATAGTTATACCCATTATAATTGGGGGATTCGGAAATTGACTTGTACCATTAATAATTGGGGCCCCAGATATAGCATTCCCACGAATAAACAACATAAGATTTTGACTTTTACCCCCCTCAATTACCTTATTAATTATAAGCAGAATTGTAGAAAGTGGGGCAGGCACAGGATGAACAGTTTACCCTCCACTATCAGCAAATATATCACATAATGGGGCATCTGTAGATTTAGCAATCTTTTCCCTTCATTTGGCAGGGGTAAGATCTATCCTAGGGGCAGTAAACTTTATTTCAACAATTATTAATATACGTCCTATAGGAATAAGTGTAGAGCGAATTCCACTATTCGTATGATCAGTGGCCATTACTGCTTTATTATTAATACTTTCTTTGCCAGTTTTAGCAGGAGCAATTACTATATTATTAACAGACCGAAACTTAAATACATCATTCT
>Lygocoris_pabulinus_2-49
GATGACCAAACATATAATGTAGTAGTCACAGCTCACGCTTTTATTATAATTTTCTTCATAGTTATACCCATTATAATTGGGGGATTCGGAAATTGACTTGTACCATTAATAATTGGGGCCCCAGATATAGCATTCCCACGAATAAACAACATAAGATTTTGACTTTTACCCCCCTCAATTACCTTATTAATTATAAGCAGAATTGTAGAAAGTGGGGCAGGCACAGGATGAACAGTTTACCCTCCACTATCAGCAAATATATCACATAATGGGGCATCTGTAGATTTAGCAATCTTTTCCCTTCATTTGGCAGGGGTAAGATCTATCCTAGGGGCAGTAAACTTTATTTCAACAATTATTAATATACGTCCTATAGGAATAAGTGTAGAGCGAATTCCACTATTCGTATGATCAGTGGCCATTACTGCTTTATTATTAATACTTTCTTTGCCAGTTTTAGCAGGAGCAATTACTATATTATTAACAGACCGAAACTTAAATACATCATTCT
>Lygocoris_pabulinus_5-1
GATGACCAAACATATAATGTAGTAGTCACAGCTCACGCTTTTATTATAATTTTCTTCATAGTTATACCCATTATAATTGGGGGATTCGGAAATTGACTTGTACCATTAATAATTGGGGCCCCAGATATAGCATTCCCACGAATAAACAACATAAGATTTTGACTTTTACCCCCCTCAATTACCTTATTAATTATAAGCAGAATTGTAGAAAGTGGGGCAGGCACAGGATGAACAGTTTACCCTCCACTATCAGCAAATATATCACATAATGGGGCATCTGTAGATTTAGCAATCTTTTCCCTTCATTTGGCAGGGGTAAGATCTATCCTAGGGGCAGTAAACTTTATTTCAACAATTATTAATATACGTCCTATAGGAATAAGTGTAGAGCGAATTCCACTATTCGTATGATCAGTGGCCATTACTGCTTTATTATTAATACTTTCTTTGCCAGTTTTAGCAGGAGCAATTACTATATTATTAACAGACCGAAACTTAAATACATCATTCT
>Lygus_rugulipennis_0-23
GATGATCAAACATATAATGTTGTAGTTACAGCCCATGCTTTCATCATAATTTTCTTCATAGTTATACCAATCATAATTGGAGGATTTGGAAATTGATTAGTACCTTTAATAATCGGAGCCCCAGATATAGCATTCCCACGAATAAACAATATAAGATTTTGACTATTACCCCCATCAATTACATTGTTAATTATAAGTAGAATTGTTGAAAATGGAGCAGGGACCGGATGAACTGTTTACCCCCCATTATCAGCAAATATCTCCCATAATGGAGCATCAGTAGATTTAGCAATCTTTTCACTTCATCTAGCAGGAGTAAGATCAATTTTAGGGGCAGTAAATTTTATTTCAACAATTATTAACATACGACCTATAGGAATAAATGCAGAACGAATCCCACTATTTGTATGATCAGTAGGAATCACTGCACTACTATTACTTTTATCATTACCTGTATTAGCAGGTGCCATTACTATATTATTAACAGATCGAAATTTTAATACATCATTTT
>Lygus_rugulipennis_0-24
GATGATCAAACATATAATGTTGTAGTTACAGCCCATGCTTTCATCATAATTTTCTTCATAGTTATACCAATCATAATTGGAGGATTTGGAAATTGATTAGTACCTTTAATAATCGGAGCCCCAGATATAGCATTCCCACGAATAAACAATATAAGATTTTGACTATTACCCCCATCAATTACATTGTTAATTATAAGTAGAATTGTTGAAAATGGAGCAGGGACCGGATGAACTGTTTACCCCCCATTATCAGCAAATATCTCCCATAATGGAGCATCAGTAGATTTAGCAATCTTTTCACTTCATCTAGCAGGAGTAAGATCAATTTTAGGGGCAGTAAATTTTATTTCAACAATTATTAACATACGACCTATAGGAATAAATGCAGAACGAATCCCACTATTTGTATGATCAGTAGGAATCACTGCACTACTATTACTTTTATCATTACCTGTATTAGCAGGTGCCATTACTATATTATTAACAGATCGAAATTTTAATACATCATTTT
>Mermitelocerus_annulipes_2-10
GATGACCAAACATATAATGTAGTAGTCACAGCCCACGCATTTATTATAATTTTCTTTATAGTTATACCAATCATAATCGGAGGATTCGGAAACTGATTAGTACCATTAATAATTGGAGCACCTGATATAGCATTCCCGCGAATAAACAATATAAGATTTTGATTGTTACCACCATCAATTACACTATTAGTAATAAGAAGAATTGTAGAAAATGGGGCAGGTACTGGATGAACAGTATATCCCCCATTATCAGCAAATATCTCCCATAATGGAGCATCGGTAGATTTAGCAATTTTCTCCCTACATCTGGCAGGTGTATCATCAATCCTTGGAGCAGTAAATTTTATCTCAACAATTATTAATATACGCCCGGCAGGAATATCGGCTGAGCGAATTCCATTATTTGTATGATCAGTAGGAATTACTGCATTATTATTATTATTATCACTACCAGTATTAGCTGGAGCTATTACAATATTATTAACAGACCGAAACTTCAACACATCATTTT
>Mermitelocerus_annulipes_5-27
GATGACCAAACATATAATGTAGTAGTCACAGCCCACGCATTTATTATAATTTTCTTTATAGTTATACCAATCATAATCGGAGGATTCGGAAACTGATTAGTACCATTAATAATTGGAGCACCTGATATAGCATTCCCGCGAATAAACAATATAAGATTTTGATTGTTACCACCATCAATTACACTATTAATAATAAGAAGAATTGTAGAAAATGGGGCAGGTACTGGATGAACAGTATATCCCCCATTATCAGCAAATATCTCCCATAATGGAGCATCGGTAGATTTAGCAATTTTCTCCCTACATCTGGCAGGTGTATCATCAATCCTTGGAGCAGTAAATTTTATCTCAACAATTATTAATATACGCCCGGCAGGAATATCGGCTGAGCGAATTCCATTATTTGTATGATCAGTAGGAATTACTGCATTATTATTATTATTATCACTACCAGTATTAGCTGGAGCTATTACAATATTATTAACAGACCGAAACTTCAACACATCATTTT
>Michailocoris_josifovi_3-56
GATGATCAAACATATAATGTTGTAGTTACTGCTCACGCATTCATTATAATTTTCTTTATAGTTATACCAATTATAATTGGAGGATTTGGAAACTGATTAGTACCATTAATAATTGGTGCTCCAGATATAGCATTCCCTCGAATAAATAATATAAGATTTTGATTATTACCCCCATCAATCACATTATTAATCATAAGAAGAGTAGTAGAAAACGGGGCAGGTACGGGATGAACTGTTTATCCACCTCTCTCTGCAAATCTATCCCATAATGGAGCATCTGTAGATCTAGCAATCTTTTCTTTACATTTAGCTGGTGCTTCATCAATTTTAGGAGCAGTAAATTTTATCTCAACAATTATCAATATACGACCAGCAGGAATACTAGCTGAACGAATTCCATTGTTCGTTTGATCAGTAGGTATTACTGCCCTTCTTCTTTTATTATCATTACCAGTCCTAGCCGGAGCAATTACTATACTTCTAACCGACCGAAATTTTAATACTTCATTCT
>Michailocoris_josifovi_3-57
GATGACCAAACATATAATGTTGTAGTTACTGCTCACGCATTCATTATAATTTTCTTTATAGTTATACCAATTATAATTGGAGGATTTGGAAACTGATTAGTACCATTAATAATTGGTGCTCCAGATATAGCATTCCCTCGAATAAATAATATAAGATTTTGATTATTACCCCCATCAATCACATTATTAATCATAAGAAGAGTAGTAGAAAACGGGGCAGGTACGGGATGAACTGTTTATCCACCTCTCTCTGCAAATCTATCCCATAATGGAGCATCTGTAGATCTAGCAATCTTTTCTTTACATTTAGCTGGTGCTTCATCAATTTTAGGAGCAGTAAATTTTATCTCAACAATTATCAATATACGACCAGCAGGAATACTAGCTGAACGAATTCCATTGTTCGTTTGATCAGTAGGTATTACTGCCCTTCTTCTTTTATTATCATTACCAGTCCTAGCCGGAGCAATTACTATACTTCTAACCGACCGAAATTTTAATACTTCATTCT
>Nesidiocoris_tenuis_0-10
AATGATCAGACATATAATGTAATAGTAACTGCTCACGCATTTGTAATAATTTTTTTCATAGTTATACCTATTATAATCGGAGGGTTCGGAAATTGATTAGTTCCTCTAATGATTGGGGCCCCTGACATAGCTTTCCCTCGAATAAATAATATAAGATTTTGACTTCTACCCCCTTCACTAACTCTTCTAACTATAAGAAGTATAGTAGAAAGAGGGGCAGGGACAGGATGAACAGTATACCCCCCTCTGTCGGGGAATCTAAGACACAGAGGAGCTTCTGTGGATTTAGCAATTTTTTCACTACACCTAGCTGGTGTTTCATCTATTTTAGGAGCTATCAATTTTATTTCTACAATTATTAATATACGCCCAGAAGGAATATATTTTGAACAAATTCCCTTATTTGTTTGATCCACAGGAATCACGGCCTTACTCTTACTTATCTCTCTCCCAGTACTTGCTGGAGCAATTACAATATTACTCACCGATCGTAATTTTAACACTTCATTCT
>Nesidiocoris_tenuis_0-12
AATGATCAGACATATAATGTAATAGTAACTGCTCACGCATTTGTAATAATTTTTTTCATAGTTATACCTATTATAATCGGAGGGTTCGGAAATTGATTAGTTCCTCTAATGATTGGGGCCCCTGACATAGCTTTCCCTCGAATAAATAATATAAGATTTTGACTTCTACCCCCTTCACTAACTCTTCTAACTATAAGAAGTATAGTAGAAAGAGGGGCAGGGACAGGATGAACAGTATACCCCCCTCTGTCGGGGAATCTAAGACACAGAGGAGCTTCTGTGGATTTAGCAATTTTTTCACTACACCTAGCTGGTGTTTCATCTATTTTAGGAGCTATCAATTTTATTTCTACAATTATTAATATACGCCCAGAAGGAATATATTTTGAACAAATTCCCTTATTTGTTTGATCCACAGGAATCACTGCCTTACTCTTACTTATCTCTCTCCCAGTACTTGCTGGAGCAATTACAATATTACTCACCGATCGTAATTTTAACACTTCATTCT
>Nesidiocoris_tenuis_0-11
AATGATCAGACATATAATGTAATAGTAACTGCTCACGCATTTGTAATAATTTTTTTCATAGTTATACCTATTATAATCGGAGGGTTCGGAAATTGATTAGTTCCTCTAATGATTGGGGCCCCTGACATAGCTTTCCCTCGAATAAATAATATAAGATTTTGACTTCTACCCCCTTCACTAACTCTTCTAACTATAAGAAGTATAGTAGAAAGAGGGGCAGGGACAGGATGAACAGTATACCCCCCTCTGTCGGGGAATCTAAGACACAGAGGAGCTTCTGTAGATTTAGCAATTTTTTCACTACACCTAGCTGGTGTTTCATCTATTTTAGGAGCTATCAATTTTATTTCTACAATTATTAATATACGCCCAGAAGGAATATATTTTGAACAAATTCCCTTATTTGTTTGATCCACAGGAATCACTGCCTTACTCTTACTTATCTCTCTCCCAGTACTTGCTGGGGCAATTACAATATTACTCACCGATCGTAATTTTAACACTTCATTCT
>Neolygus_tiliicola_5-4
GATGATCAAACATATTATGTAGTAGTAACAGCTCATGCATTTATTATAATTTTCTTCATAGTTATACCAATTATAATTGGAGGGTTTGGAAACTGACTAGTACCTTTAATAATCGGAGCACCTGATATAGCGTTTCCACGAATAAATAATATAAGATTTTGGTTACTTCCCCCATCAATCACACTTCTTATTATAAGAAGAATGGTTGAAAACGGGGCAGGGACAGGATGAACTGTCTACCCTCCATTATCAGCTAATATCGCTCATAATGGAGCATCTGTAGACCTGGCTATTTTTTCATTACATTTAGCAGGAGTATCATCAATTCTAGGAGCAGTAAATTTTATTTCCACAATTATTAACATGCGTCCAATAGGAATAATTGCTGAACGAATCCCATTATTCGTTTGATCAGTAGGTATTACTGCACTATTATTATTATTATCATTACCGGTATTAGCAGGTGCTATCACTATATTATTAACAGATCGTAATTTTAATACCTCATTTT
>Neolygus_tiliicola_0-20
GATGATCAAACATATAATGTAGTAGTAACAGCTCATGCATTTATTATAATTTTCTTCATAGTTATACCAATTATAATTGGAGGGTTTGGAAACTGACTAGTACCTTTAATAATCGGAGCACCTGATATAGCGTTTCCACGAATAAATAATATAAGATTTTGGTTACTTCCCCCATCAATCACACTTCTTATTATAAGAAGAATGGTTGAAAACGGGGCAGGGACAGGATGAACTGTCTACCCTCCATTATCAGCTAATATCGCTCATAATGGAGCATCTGTAGACCTGGCTATTTTTTCATTACATTTAGCAGGAGTATCATCAATTCTAGGAGCAGTAAATTTTATTTCCACAATTATTAACATGCGTCCAATAGGAATAATTGCTGAACGAATCCCATTATTCGTTTGATCAGTAGGTATTACTGCACTATTATTATTATTATCATTACCGGTATTAGCAGGTGCTATCACTATATTATTAACAGATCGTAATTTTAATACCTCATTTT
>Mirinae_gen._nov._4-28
GATGATCAAACATATAATGTAGTAGTAACAGCCCATGCTTTTATTATAATTTTTTTCATAGTTATACCAATCATAATTGGGGGATTCGGTAATTGATTAGTCCCTTTAATAATCGGGGCCCCAGATATAGCATTCCCACGAATAAATAATATAAGATTCTGATTATTACCTCCATCAATTACCTTATTAATTATAAGTAGAATCGTTGAAAATGGAGCAGGTACTGGATGAACAGTTTACCCCCCTTTATCAGCAAATATTTCACATAATGGAGCATCTGTAGATCTAGCAATTTTCTCACTACATTTAGCAGGTGTAAGATCAATTCTAGGGGCAGTAAATTTCATCTCAACAATTATTAATATACGACCCATAGGAATGGGTGCAGAGCAAATTCCATTATTTGTTTGATCAGTAGGAATTACTGCATTATTATTATTATTATCACTCCCAGTTCTTGCTGGAGCAATTACTATATTATTAACAGATCGAAACTTTAATACAACTTTCT
>Mirinae_gen._nov._4-29
GATGATCAAACATATAATGTAGTAGTAACAGCCCATGCTTTTATTATAATTTTTTTCATAGTTATACCAATCATAATTGGGGGATTCGGTAATTGATTAGTCCCTTTAATAATCGGGGCCCCAGATATAGCATTCCCACGAATAAATAATATAAGATTCTGATTATTACCTCCATCAATTACCTTATTAATTATAAGTAGAATCGTTGAAAATGGAGCAGGTACTGGATGAACAGTTTACCCCCCTTTATCAGCAAATATTTCACATAATGGAGCATCTGTAGATCTAGCAATTTTCTCACTACATTTAGCAGGTGTAAGATCAATTCTAGGAGCAGTAAATTTCATCTCAACAATTATTAATATACGACCCATAGGAATGGGTGCAGAGCAAATTCCATTATTTGTTTGATCAGTAGGAATTACTGCATTATTATTATTATTATCACTCCCAGTTCTTGCTGGAGCAATTACTATACTATTAACAGATCGAAACTTTAATACAACTTTCT
>Orthocephalus_funestus_0-71
GATGACCAAACTTATAATGTAGTTGTAACAGCCCACGCATTTATCATAATTTTCTTTATAGTTATACCAATCATAATTGGAGGATTCGGTAACTGACTAGTACCTTTAATAATCGGAGCCCCCGATATAGCATTCCCACGAATAAATAATATAAGATTTTGACTTTTACCGCCCTCAATTACACTATTAATCATAAGTTCATTAATTGAAAATGGAGCAGGGACCGGATGAACAGTATACCCCCCGCTATCAAGAAATATATCCCATAACGGAGCATCAGTAGATATAGCAATCTTTTCACTCCACCTAGCAGGAGTGTCATCAATCCTAGGAGCAGTGAACTTTATCTCTACCATCATCAATATGCGACCCTCAGGGATAACACTTGAACGAATTCCCTTATTTGTATGATCTGTAGGAATCACCGCTTTATTACTACTACTATCATTACCTGTTTTAGCAGGGGCTATTACTATATTTTTAACAGACCGAAACTTCAACACATCGTTTT
>Orthops_scutellatus_5-46
GATGACCAAACATATAATGTAGTAGTTACAGCCCATGCTTTCATCATGATTTTCTTCATAGTAATACCAATTATAATTGGAGGGTTTGGAAATTGACTAGTACCATTAATAATTGGAGCACCTGATATAGCATTTCCACGAATAAATAATATAAGATTTTGATTATTACCCCCCTCAATTACATTATTAATCATAAGTAGAATTGTAGAAAATGGGGCAGGCACAGGATGAACCGTATACCCACCATTATCAGCAAATATCTCCCATAATGGAGCATCAGTAGATTTAGCAATTTTCTCACTTCATCTAGCAGGAATCAGATCAATTCTAGGAGCAGTAAATTTCATTTCAACAATTATTAATATACGACCTATAGGAATAAACGCAGAGCGAATTCCCCTATTTGTTTGGTCAGTAGCAATTACCGCTCTATTACTACTTTTATCATTACCAGTATTAGCTGGTGCAATCACCATATTATTAACAGACCGTAATTTTAATACATCATTCT
>Orthops_scutellatus_5-47
GATGACCAAACATATAATGTAGTAGTTACAGCCCATGCTTTCATCATGATTTTCTTCATAGTAATACCAATTATAATTGGAGGGTTTGGAAATTGACTAGTACCATTAATAATTGGAGCACCTGATATAGCATTTCCACGAATAAATAATATAAGATTTTGATTATTACCCCCCTCAATTACATTATTAATCATAAGTAGAATTGTAGAAAATGGGGCAGGCACAGGATGAACCGTATACCCACCATTATCAGCAAATATCTCCCATAATGGAGCATCAGTAGATTTAGCAATTTTCTCACTTCATCTAGCAGGAATCAGATCAATTCTAGGAGCAGTAAATTTCATTTCAACAATTATTAATATACGACCTATAGGAATAAACGCAGAGCGAATTCCCCTATTTGTTTGGTCAGTAGCAATTACCGCTCTATTACTACTTTTATCATTACCAGTATTAGCTGGTGCAATCACCATATTATTAACAGACCGTAATTTTAATACATCATTCT
>Orthops_scutellus_2-20
GATGACCAAACATATAATGTAGTAGTTACAGCCCATGCTTTCATCATGATTTTCTTCATAGTAATACCAATTATAATTGGAGGGTTTGGAAATTGACTAGTACCATTAATAATTGGAGCACCTGATATAGCATTTCCACGAATAAATAATATAAGATTTTGATTATTACCCCCCTCAATTACATTATTAATCATAAGTAGAATTGTAGAAAATGGGGCAGGCACAGGATGAACCGTATACCCACCATTATCAGCAAATATCTCCCATAATGGAGCATCAGTAGATTTAGCAATTTTCTCACTTCATCTAGCAGGAATCAGATCAATTCTAGGAGCAGTAAATTTCATTTCAACAATTATTAATATACGACCTATAGGAATAAACGCAGAGCGAATTCCCCTATTTGTTTGGTCAGTAGCAATTACCGCTCTATTACTACTTTTATCATTACCAGTATTAGCTGGTGCAATCACCATATTATTAACAGACCGTAATTTTAATACATCATTCT
>Orthops_scutellus_2-21
GATGACCAAACATATAATGTAGTAGTTACAGCCCATGCTTTCATCATGATTTTCTTCATAGTAATACCAATTATAATTGGAGGGTTTGGAAATTGACTAGTACCATTAATAATTGGAGCACCTGATATAGCATTTCCACGAATAAATAATATAAGATTTTGATTATTACCCCCCTCAATTACATTATTAATCATAAGTAGAATTGTAGAAAATGGGGCAGGCACAGGATGAACCGTATACCCACCATTATCAGCAAATATCTCCCATAATGGAGCATCAGTAGATTTAGCAATTTTCTCACTTCATCTAGCAGGAATCAGATCAATTCTAGGAGCAGTAAATTTCATTTCAACAATTATTAATATACGACCTATAGGAATAAACGCAGAGCGAATTCCCCTATTTGTTTGGTCAGTAGCAATTACCGCTCTATTACTACTTTTATCATTACCAGTATTAGCTGGTGCAATCACCATATTATTAACAGACCGTAATTTTAATACATCATTCT
>Orthotylus_flavosparsus_0-69
GATGATCAAACATATAACGTCACAGTAACTGCTCACGCTTTCATCATGATTTTCTTTATAGTAATACCAATTATAATTGGAGGGTTCGGAAACTGACTAGTACCATTAATAATTGGAGCACCAGACATAGCTTTTCCACGAATAAATAATATAAGATTTTGAATATTACCCCCCGCAATTACACTACTTATTATAAGTAGAATAATTGAAAATGGAGCAGGCACGGGCTGAACCGTATATCCACCTCTATCAAATAATATTTCCCACAATGGAAGATGTGTAGATCTAGCAATTTTCTCGCTTCATCTGGCCGGAATCTCATCCATCCTAGGAGCAGTAAATTTTATTTCAACTATCATAAATATACGACCCAAGGGAATAACCGCTGAACGGATTCCATTATTTGTATGATCTGTAGGAATCACTGCCCTACTATTGCTGCTATCATTACCAGTCCTAGCTGGAGCAATCACAATATTATTAACAGATCGAAACTTCAATACATCATTTT
>Orthotylus_flavosparsus_3-31
GATGATCAAACATATAACGTCACAGTAACTGCTCACGCTTTCATCATGATTTTCTTTATAGTAATACCAATTATAATTGGAGGGTTCGGAAACTGACTAGTACCATTAATAATTGGAGCACCAGACATAGCTTTTCCACGAATAAATAATATAAGATTTTGAATATTACCCCCCGCAATTACACTACTTATTATAAGTAGAATAATTGAAAATGGAGCAGGCACGGGCTGAACCGTATATCCACCTCTATCAAATAATATTTCCCACAATGGAAGATGTGTAGATCTAGCAATTTTCTCGCTTCATCTGGCCGGAATCTCATCCATCCTAGGAGCAGTAAATTTTATTTCAACTATCATAAATATACGACCCAAGGGAATAACCGCTGAACGGATTCCATTATTTGTATGATCTGTAGGAATCACTGCCCTACTATTGCTGCTATCATTACCAGTCCTAGCTGGAGCAATCACAATATTATTAACAGATCGAAACTTCAATACATCATTTT
>Orthotylus_interpositus_0-66
GATGATCAAACATATAATGTTGTAGTCACTGCTCACGCATTTATTATAATTTTCTTCATAGTTATACCAATTATAATTGGAGGATTTGGAAATTGATTGGTACCCTTAATAATTGGAGCTCCAGATATAGCTTTCCCACGAATAAATAATATAAGATTTTGATTATTACCTCCCTCTATTACTTTACTTATTATAAGAAGAATTATTGAAAATGGAGCAGGTACAGGATGAACTGTTTACCCCCCCTTATCAAGTAATATCTCCCATAATGGAAGATGTGTAGATCTAGCAATTTTCTCATTACATTTAGCTGGAATTTCATCAATCCTAGGAGCTGTAAATTTTATTTCAACAATCCTTAATATACGACCTGTAGGTATAACATTAGAACGAATTCCGTTATTTGTCTGATCAGTAGGTATCACTGCCCTTCTCTTATTATTATCTTTACCTGTTCTAGCAGGAGCAATTACTATGTTATTGACAGACCGAAATTTTAATACATCTTTTT
>Orthotylus_interpositus_5-7
AATGATCAAACATATAATGTTGTAGTCACTGCTCACGCATTTATTATAATTTTCTTCATAGTTATACCAATTATAATTGGAGGATTTGGAAATTGATTGGTACCCTTAATAATTGGAGCTCCAGATATAGCTTTCCCACGAATAAATAATATAAGATTTTGATTATTACCTCCCTCTATTACTTTACTTATTATAAGAAGAATTATTGAAAATGGAGCAGGTACAGGATGAACTGTTTACCCCCCCTTATCAAGTAATATCTCCCATAATGGAAGATGTGTAGATCTAGCAATTTTCTCATTACATTTAGCTGGAATTTCATCAATCCTAGGAGCTGTAAATTTTATTTCAACAATCCTTAATATACGACCTGTAGGTATAACATTAGAACGAATTCCGTTATTTGTCTGATCAGTAGGTATCACTGCCCTTCTCTTATTATTATCTTTACCTGTTCTAGCAGGAGCAATTACTATGTTATTGACAGACCGAAATTTTAATACATCTTTTT
>Orthotylus_interpositus_5-8
AATGATCAAACATATAATGTTGTAGTCACTGCTCACGCATTTATTATAATTTTCTTCATAGTTATACCAATTATAATTGGAGGATTTGGAAATTGATTGGTACCCTTAATAATTGGAGCTCCAGATATAGCTTTCCCACGAATAAATAATATAAGATTTTGATTATTACCTCCCTCTATTACTTTACTTATTATAAGAAGAATTATTGAAAATGGAGCAGGTACAGGATGAACTGTTTACCCCCCCTTATCAAGTAATATCTCCCATAATGGAAGATGTGTAGATCTAGCAATTTTCTCATTACATTTAGCTGGAATTTCATCAATCCTAGGAGCTGTAAATTTTATTTCAACAATCCTTAATATACGACCTGTAGGTATAACATTAGAACGAATTCCGTTATTTGTCTGATCAGTAGGTATCACTGCCCTTCTCTTATTATTATCTTTACCTGTTCTAGCAGGAGCAATTACTATGTTATTGACAGACCGAAATTTTAATACATCTTTTT
>Orthotylus_pallens_0-70
GATGATCAAACATATAATGTAGTAGTTACTGCTCATGCATTTATCATAATTTTCTTCATAGTTATACCAATTATAATTGGAGGATTCGGAAACTGACTGGTACCATTAATAATTGGTGCCCCTGATATAGCCTTCCCACGAATAAATAATATAAGATTTTGACTGTTACCTCCATCTATTACTTTACTTATTATAAGAAGAATTATTGAAAATGGAGCAGGCACAGGATGAACTGTCTACCCTCCCCTCTCAGGAAATATTTCCCATAATGGAAGATGTGTAGACCTGGCAATCTTCTCATTACATTTAGCTGGAATTTCATCAATTCTAGGAGCCGTAAATTTTATTTCGACAATCCTAAATATACGCCCCGCAGGTATAACCCTAGAACGAATTCCCTTATTTGTATGATCAGTGGGTATCACTGCCCTACTTCTATTATTATCTTTACCTGTTCTAGCAGGAGCAATTACCATATTATTAACAGATCGTAATTTTAATACATCATTCT
>Orthotylus_pallens_5-9
GATGATCAAACATATAATGTAGTAGTTACTGCTCATGCATTTATCATAATTTTCTTCATAGTTATACCAATTATAATTGGAGGATTCGGAAACTGACTGGTACCATTAATAATTGGTGCCCCTGATATAGCCTTCCCACGAATAAATAATATAAGATTTTGACTGTTACCTCCATCTATCACTTTACTTATTATAAGAAGAATTATTGAAAATGGAGCAGGCACAGGATGAACCGTCTACCCTCCCCTCTCAGGAAATATTTCCCATAATGGAAGATGTGTAGACCTGGCAATCTTCTCATTACATTTAGCTGGAATTTCATCAATTCTAGGAGCCGTAAATTTTATTTCGACAATCCTAAATATACGCCCCGCAGGTATAACCCTAGAACGAATTCCCTTATTTGTATGATCAGTGGGTATCACTGCCCTACTTCTATTATTATCTTTACCTGTTCTAGCAGGAGCAATTACCATATTATTAACAGATCGTAATTTTAATACATCATTCT
>Orthotylus_pallens_4-9
GATGATCAAACATATAATGTAGTAGTTACTGCTCATGCATTTATCATAATTTTCTTCATAGTTATACCAATTATAATTGGAGGATTCGGAAACTGACTAGTACCATTAATAATTGGTGCCCCTGATATAGCCTTCCCACGAATAAATAATATAAGATTTTGACTGTTACCTCCATCTATCACTTTACTTATTATAAGAAGAATTATTGAAAATGGAGCAGGCACAGGATGAACCGTCTACCCTCCCCTCTCAGGAAATATTTCCCATAATGGAAGATGTGTAGACCTGGCAATCTTCTCATTACATTTAGCTGGAATTTCATCAATTCTAGGAGCCGTAAATTTTATTTCGACAATCCTAAATATACGCCCCGCAGGTATAACCCTAGAACGAATTCCCTTATTTGTATGATCAGTGGGTATCACTGCCCTACTTCTATTATTATCTTTACCTGTTCTAGCAGGAGCAATTACCATATTATTAACAGATCGTAATTTTAATACATCATTCT
>Orthotylus_salicis_3-45
GATGACCAAACCTATAATGTTGTAGTCACTGCTCACGCATTTATTATAATTTTCTTCATAGTTATACCAATCATAATTGGAGGGTTCGGAAACTGATTAGTACCATTAATAATCGGGGCCCCCGATATAGCTTTCCCACGAATAAATAATATAAGATTTTGACTATTGCCCCCCTCAATCACTTTACTTATCTTAAGAAGAATTATTGAAAATGGAGCAGGTACAGGATGAACTGTTTACCCACCCCTATCAAGAAATATCTCCCATAATGGGAGATGTGTAGATATAGCAATTTTCTCATTACATCTAGCTGGAATTTCATCAATTTTAGGAGCCGTAAATTTTATTTCAACAATCCTAAACATACGACCTACAGGTATAAATCTAGAACGAATCCCCTTATTTGTCTGATCAGTGGGTATTACTGCCCTCCTCCTATTATTATCCTTACCTGTTCTAGCAGGAGCAATTACTATATTATTAACAGATCGTAACTTTAACACATCATTTT
>Orthotylus_salicis_5-59
GATGACCAAACCTATAATGTTGTAGTCACTGCTCACGCATTTATTATAATTTTCTTCATAGTTATACCAATCATAATTGGAGGGTTCGGAAACTGATTAGTACCATTAATAATCGGGGCCCCCGATATAGCTTTCCCACGAATAAATAATATAAGATTTTGACTATTGCCCCCCTCAATCACTTTACTTATCTTAAGAAGAATTATTGAAAATGGAGCAGGTACAGGATGAACTGTTTACCCACCCCTATCAAGAAATATCTCCCATAATGGGAGATGTGTAGATATAGCAATTTTCTCATTACATCTAGCTGGAATTTCATCAATTTTAGGAGCCGTAAATTTTATTTCAACAATCCTAAACATACGACCTACAGGTATAAATCTAGAACGAATCCCCTTATTTGTCTGATCAGTGGGTATTACTGCCCTCCTCCTATTATTATCCTTACCTGTTCTAGCAGGAGCAATTACTATATTATTAACAGATCGTAACTTTAACACATCATTTT
>Orthotylus_sophorae_5-10
GATGATCAAACCTATAATGTTGTAGTCACTGCTCACGCATTTATTATAATTTTCTTCATAGTTATACCAATCATAATTGGAGGATTCGGAAACTGATTAGTACCATTAATAATCGGGGCCCCCGATATAGCTTTCCCACGAATAAATAATATAAGATTTTGAATATTACCCCCCTCAATCACTTTACTTATCTTAAGAAGAATTATTGAAAATGGAGCAGGTACAGGATGAACTGTTTACCCACCCCTATCAAGAAATATCTCCCATAATGGGAGATGTGTAGATATAGCAATTTTCTCATTACATCTAGCCGGAATTTCATCAATTTTAGGAGCCGTAAATTTTATTTCAACAATCCTAAACATACGACCTACAGGTATAAATCTAGAACGAATCCCATTATTTGTCTGATCAGTGGGTATTACTGCCCTACTCCTATTATTATCCTTACCTGTCCTAGCAGGAGCAATTACTATATTATTAACAGATCGTAACTTTAACACATCATTTT
>Orthotylus_sophorae_5-11
GATGATCAAACCTATAATGTTGTAGTCACTGCTCACGCATTTATTATAATTTTCTTCATAGTTATACCAATCATAATTGGAGGATTCGGAAACTGATTAGTACCATTAATAATCGGAGCCCCCGATATAGCTTTCCCACGAATAAATAATATAAGATTTTGAATATTGCCCCCCTCAATCACTTTACTTATCTTAAGAAGAATTATTGAAAATGGAGCAGGTACAGGATGAACTGTTTACCCACCCCTATCAAGAAATATCTCCCATAATGGGAGATGTGTAGATATAGCAATTTTCTCATTACATCTAGCCGGAATTTCATCAATTTTAGGAGCCGTAAATTTTATTTCAACAATCCTAAACATACGACCTACAGGTATAAATCTAGAACGAATCCCATTATTTGTCTGATCAGTGGGTATTACTGCCCTACTCCTATTATTATCCTTACCTGTCCTAGCAGGAGCAATTACTATATTATTAACAGATCGTAACTTTAACACATCATTTT
>Orthotylus_sophorae_4-10
GATGATCAAACCTATAATGTTGTAGTCACTGCTCACGCATTTATTATAATTTTCTTCATAGTTATACCAATCATAATTGGAGGATTCGGAAACTGATTAGTACCATTAATAATCGGGGCCCCCGATATAGCTTTCCCACGAATAAATAATATAAGATTTTGAATATTACCCCCCTCAATCACTTTACTTATCTTAAGAAGAATTATTGAAAATGGAGCAGGTACAGGATGAACTGTTTACCCACCCCTATCAAGAAATATCTCCCATAATGGGAGATGTGTAGATATAGCAATTTTCTCATTACATCTAGCCGGAATTTCATCAATTTTAGGAGCCGTAAATTTTATTTCAACAATCCTAAACATACGACCTACAGGTATAAATCTAGAACGAATCCCATTATTTGTCTGATCAGTGGGTATTACTGCCCTACTCCTATTATTATCCTTACCTGTCCTAGCAGGAGCAATTACTATATTATTAACAGATCGTAACTTTAACACATCATTTT
>Philostephanus_glaber_2-24
GATGACCAAACATATAACGTAGTAGTAACAGCCCATGCATTCATCATAATCTTCTTCATAGTCATACCAATCATGATCGGAGGATTCGGAAACTGACTAGTACCTTTAATGATCGGTGCGCCTGATATAGCATTCCCACGAATAAACAACATAAGATTCTGATTATTACCTCCTTCAATCACTTTATTAATCATAAGAAGTATTGTAGAAAATGGAGCAGGCACAGGATGAACCGTATACCCACCACTATCAGCAAATATTTCACATAATGGGGCATCCGTAGATCTAGCAATTTTTTCACTTCACCTAGCAGGAATTTCATCAATTCTAGGAGCCGTAAATTTTATCTCAACAATCATCAATATGCGACCAGCAGGAATAAATGCTGAACGAATCCCATTATTTGTATGATCTGTAGGAATCACTGCCCTACTATTATTATTATCATTACCAGTACTAGCTGGTGCCATCACCATACTATTAACAGATCGAAATTTTAATACATCATTCT
>Philostephanus_rubripes_4-58
GATGATCAAACATATAATGTAGTAGTTACAGCGCACGCATTCATCATAATTTTCTTCATAGTTATACCAATCATAATTGGTGGATTCGGAAATTGATTAGTACCTTTAATAATTGGGGCCCCTGATATAGCATTTCCCCGAATAAACAACATAAGATTCTGATTATTACCCCCTTCAATCACCTTATTAATCATAAGAAGTATTGTAGAAAATGGAGCAGGTACAGGATGAACAGTCTACCCACCATTATCAGCAAACATTTCACACAATGGAGCATCTGTAGATTTAGCAATTTTTTCACTTCATCTAGCAGGAGTATCCTCAATCTTAGGAGCCGTAAATTTTATCTCAACAATCATCAATATACGCCCAGTAGGAATAACTGCTGAACGAATCCCATTATTTGTATGATCTGTAGGAATTACTGCCCTACTATTATTATTATCATTACCAGTATTAGCTGGTGCAATTACTATATTATTAACAGATCGAAACTTTAATACATCATTTT
>Philostephanus_ulmi_4-60
GATGATCAAACATATAATGTAGTAGTAACAGCTCATGCATTCATCATAATTTTCTTCATAGTTATACCAATCATAATTGGAGGGTTCGGAAACTGACTAGTACCTTTAATGATTGGTGCACCTGATATAGCATTCCCACGAATAAACAACATAAGATTCTGATTATTACCCCCTTCAATCACTTTATTAATCATAAGAAGTATTGTAGAAAATGGAGCAGGTACAGGATGAACTGTATACCCACCATTATCAGCAAATATTTCACATAATGGAGCATCTGTAGATTTAGCAATTTTTTCACTTCATCTAGCAGGAGTTTCATCAATTCTAGGAGCCGTAAATTTTATCTCAACAATCATCAATATACGACCAGCAGGAATAAATGCTGAACGAATCCCACTATTTGTATGATCTGTAGGAATTACTGCCCTACTACTATTATTATCATTACCAGTACTAGCAGGAGCCATCACCATATTATTAACAGATCGAAATTTTAATACATCATTCT
>Phylus_coryloides_0-55
GATGATCAAACATATAATGTAGTAGTGACTGCACACGCATTTATCATAATCTTCTTTATAGTAATACCTATCATAATTGGAGGATTCGGAAACTGATTAGTACCCTTAATAATTGGGGCACCTGATATAGCATTCCCTCGAATAAACAATATAAGATTCTGACTTCTCCCACCCTCCATCACACTCTTAATCATAAGAAGTATTGTAGAAAGAGGAGCAGGGACTGGATGAACAGTCTACCCACCTTTATCATCAAACATCTCCCATGCAGGAGCATCAGTAGACCTAGCAATCTTTTCACTACATCTAGCAGGTGTATCATCAATTTTAGGAGCAGTGAATTTTATTTCAACAATTATTAATATAAGCCCAAATGGAATAACTATAGAACGAATCCCGTTATTTGTGTGATCTGTGGGAATCACAGCACTACTGTTATTATTATCTCTCCCAGTACTAGCTGGTGCCATTACTATATTATTAACAGACCGTAACTTTAATACATCATTCT
>Phytocoris_longipennis_3-19
GATGATCAAACATATAATGTTGTAGTAACAGCCCACGCATTCATTATAATTTTTTTTATAGTAATACCAATTATAATTGGAGGATTTGGAAATTGACTAGTACCTTTAATAATTGGAGCCCCAGATATAGCATTTCCTCGAATAAATAATATAAGATTCTGACTTTTACCACCATCGATCACTTTATTGATTATAAGAAGAATTGTAGAAAAAGGAGCAGGAACCGGATGGACAGTATACCCGCCCCTCTCAGCCAATATTTCACATAATGGGGCATCAGTAGATATAGCTATTTTTTCACTCCATTTAGCAGGAGTATCATCAATTTTAGGAGCCGTAAATTTTATTTCAACAATTATTAATATACGGCCAGAAGGAATAACAGCTGAACGAATCCCATTATTTGTGTGGTCAGTAGGAATCACTGCACTATTATTATTACTATCATTACCAGTATTAGCTGGTGCTATCACAATATTATTAACAGATCGAAACTTCAATACCTCATTCT
>Phytocoris_longipennis_3-20
GATGATCAAACATATAATGTTGTAGTAACAGCCCACGCATTCATTATAATTTTTTTTATAGTAATACCAATTATAATTGGAGGATTTGGAAATTGACTAGTACCTTTAATAATTGGAGCCCCAGATATAGCATTTCCTCGAATAAATAATATAAGATTCTGACTTTTACCACCATCGATCACTTTATTGATTATAAGAAGAATTGTAGAAAAAGGAGCAGGAACCGGATGGACAGTATACCCGCCCCTCTCAGCCAATATTTCACATAATGGGGCATCAGTAGATATAGCTATTTTTTCACTCCATTTAGCAGGAGTATCATCAATTTTAGGAGCCGTAAATTTTATTTCAACAATTATTAATATACGGCCAGAAGGAATAACAGCTGAACGAATCCCATTATTTGTGTGGTCAGTAGGAATCACTGCACTATTATTATTACTATCATTACCAGTATTAGCTGGTGCTATCACAATATTATTAACAGATCGAAACTTCAATACCTCATTCT
>Phytocoris_shabliovakii_0-27
GATGATCAAACATATAATGTTGTAGTAACAGCCCACGCATTCATTATAATTTTTTTTATAGTAATACCAATCATAATTGGAGGGTTTGGAAATTGACTAGTACCTTTAATAATTGGAGCCCCAGATATAGCATTTCCTCGAATAAATAATATAAGATTCTGACTTTTACCACCATCGATCACTTTATTAATTATAAGAAGAATTGTAGAAAAAGGAGCAGGAACCGGATGGACAGTATACCCACCCCTCTCAGCCAATATTTCACATAACGGGGCATCAGTAGATATAGCTATTTTTTCACTCCATTTAGCAGGAGTATCATCAATTTTAGGAGCCGTAAATTTTATTTCAACAATTATTAATATACGACCAGAAGGAATAACAGCTGAACGAATCCCATTATTTGTGTGGTCAGTAGGAATTACTGCACTATTATTATTACTATCATTACCAGTATTAGCTGGTGCTATCACAATATTATTAACAGATCGAAACTTCAATACCTCATTCT
>Phytocoris_longipennis_4-48
GATGATCAAACATATAATGTTGTAGTAACAGCCCACGCATTCATTATAATTTTTTTTATAGTAATACCAATCATAATTGGAGGATTTGGAAATTGACTAGTACCTTTAATAATTGGAGCCCCAGATATAGCATTTCCTCGAATAAATAATATAAGATTCTGACTTTTACCACCATCGATCACTTTATTGATTATAAGAAGAATTGTAGAAAAAGGAGCAGGAACCGGATGGACAGTATACCCGCCCCTCTCAGCCAATATTTCACATAATGGGGCATCAGTAGATATAGCTATTTTTTCACTCCATTTAGCAGGAGTATCATCAATTTTAGGGGCCGTAAATTTTATTTCAACAATTATTAATATACGGCCAGAAGGAATAACAGCTGAACGAATCCCATTATTTGTGTGGTCAGTAGGAATCACTGCACTATTATTATTACTATCATTACCAGTATTAGCTGGTGCTATCACAATATTATTAACAGATCGAAACTTCAATACCTCATTCT
>Phytocoris_shabliovskii_4-45
GATGATCAAACATATAATGTTGTAGTAACAGCCCACGCATTCATTATAATTTTTTTTATAGTAATACCAATCATAATTGGAGGGTTTGGAAATTGACTAGTACCTTTAATAATTGGGGCCCCAGATATAGCATTTCCTCGAATAAATAATATAAGATTCTGACTTTTACCACCATCGATCACTTTATTAATTATAAGAAGAATTGTAGAAAAAGGAGCAGGAACCGGATGGACAGTATACCCACCCCTCTCAGCCAATATTTCACATAACGGGGCATCAGTAGATATAGCTATTTTTTCACTCCATTTAGCAGGAGTATCATCAATTTTAGGAGCCGTAAATTTTATTTCAACAATTATTAATATACGACCAGAAGGAATAACAGCTGAACGAATCCCATTATTTGTGTGGTCAGTAGGAATTACTGCACTATTATTATTACTATCATTACCAGTATTAGCTGGTGCTATCACAATATTATTAACAGATCGAAACTTCAATACCTCATTCT
>Pilophorus_clavatus_0-45
GATGACCAAACATATAATGTAGTAGTTACTGCACACGCATTTATTATAATTTTCTTTATAGTTATACCAATTATAATTGGTGGATTTGGAAATTGATTAGTACCTTTAATAATTGGGGCACCTGATATAGCATTCCCACGAATAAATAATATAAGATTCTGATTATTACCCCCTTCAATTACATTATTAATTATAAGAAGAATTATTGAAAATGGAGCAGGAACTGGATGAACAGTATACCCTCCCCTATCAACTAACATTTCACATGCAGGAGCATGTGTGGATATAGCAATTTTTTCATTGCATTTGGCTGGAATTAGATCTATTTTAGGAGCAGTAAACTTCATTTCTACTATTATTAATATACGTCCCACAGGAATAAACCCCGAACGAATTCCCTTATTTGTATGATCAGTTGGAATCACAGCCCTACTATTATTATTATCATTACCAGTATTAGCCGGAGCTATTACTATATTACTAACAGATCGTAACTTCAACACCTCATTCT
>Pilophorus_niger_4-20
GAAGATCAAACATATAATGTAGTAGTCACTGCACACGCATTTATTATAATTTTCTTCATAGTAATACCAATTATAATTGGTGGGTTTGGAAATTGACTAGTGCCCTTAATAATTGGGGCACCCGACATAGCTTTTCCACGAATAAACAATATAAGATTTTGATTATTACCACCCTCAATCACCCTATTAATTATAAGAAGAATAATTGAAAACGGGGCAGGCACCGGATGAACAGTATATCCCCCTTTATCAGCCAATATCTCGCATGCAGGAGCATGCGTAGATATAGCAATTTTTTCATTACATTTAGCTGGGGTTAGATCTATCCTAGGAGCAGTAAATTTTATCTCTACTATTATCAATATACGCCCTATAGGAATAGGGCCTGAACGAATCCCATTATTTGTATGATCAGTAGGAATTACTGCTCTCCTACTCCTCCTATCATTACCAGTACTAGCTGGTGCCATCACTATATTACTAACAGATCGTAACTTCAACACCTCATTCT
>Pilophorus_okamotoi_4-14
GACGACCAAACATATAATGTAGTAGTAACTGCACATGCATTTATTATAATTTTCTTCATAGTTATACCAATCATGATTGGTGGATTTGGAAACTGATTAGTACCATTAATAATTGGAGCCCCTGATATAGCATTCCCTCGAATAAATAATATAAGATTCTGACTATTACCTCCATCAATCACTTTACTAATTATAAGAAGAATAATTGAAAATGGGGCAGGTACTGGATGAACAGTATACCCCCCATTATCAGCTAATATCTCACATGCAGGAGCATGTGTAGATATAGCAATTTTCTCATTACATTTAGCTGGAATTAGCTCTATCCTAGGAGCAGTAAACTTCATTTCCACTATTATCAATATACGACCCATAGGAATGGGTCCTGAACGAATTCCCTTATTTGTTTGATCAGTTGGAATTACTGCTCTTCTTCTTCTCCTATCATTACCAGTATTAGCTGGAGCAATTACTATACTACTAACAGATCGAAATTTTAACACCTCATTCT
>Pilophorus_setulosus_4-15
GATGACCAAACTTATAATGTAGTAGTAACTGCCCACGCATTCATCATAATTTTCTTCATAGTTATACCTGTTATAATTGGAGGATTTGGAAACTGATTAGTTCCTCTGATAATCGGAGCCCCTGACATAGCATTCCCTCGGATAAACAACATAAGTTTCTGACTACTACCCCCATCAATCACATTACTAATCATAAGAAGAATGATTGAAAATGGTGTAGGCACTGGATGAACAGTATACCCTCCATTATCAGCTAATATCTCTCATGCAGGTGAGAGTGTGGATATAGCAATTTTCTCATTACATTTAGCTGGAATCAGATCTATTTTAGGAGCAGTAAATTTTATTTCTACTATTATTAATATACGAGCCGTAGGTATAAGACCCGAACGAATCCCCTTATTTGTATGATCAGTCGGAATTACAGCCCTCCTCCTACTTCTTTCTCTACCAGTGCTAGCTGGTGCTATCACTATACTATTAACAGATCGTAATTTTAACACTTCATTCT
>Pilophorus_typicus_0-44
GATGATCAAACATATAATGTAGTAGTTACAGCTCACGCATTCATCATAATTTTTTTCATAGTAATACCAATCATAATTGGAGGATTTGGAAACTGATTAGTACCATTAATAATTGGAGCCCCAGATATAGCATTCCCACGAATAAACAATATAAGATTTTGACTTCTACCCCCATCTATTACTTTATTAATCATAAGAAGAATTATTGAAAATGGAGCAGGTACTGGTTGAACAGTATACCCACCTTTATCAACTAACATTTCACATGCAGGAGCATGTGTCGATTTAGCAATTTTTTCATTACACTTAGCTGGAGTTAGATCTATTTTAGGGGCCGTAAATTTTATCTCTACCATTATTAATATACGTCCTATAGGAATAAGTCCTGAACGAATTCCATTATTTGTGTGATCCGTAGGAATCACAGCCCTACTACTACTATTATCATTACCAGTACTTGCCGGAGCAATTACTATATTACTTACAGACCGTAACCTAAATACATCATTTT
>Pilophorus_typicus_4-19
GATGATCAAACATATAATGTAGTAGTTACAGCTCACGCATTCATCATAATTTTTTTCATAGTAATACCAATCATAATTGGAGGATTTGGAAACTGATTAGTACCATTAATAATTGGAGCCCCAGATATAGCATTCCCACGAATAAACAATATAAGATTTTGACTTCTACCCCCATCTATTACTTTATTAATCATAAGAAGAATTATTGAAAATGGAGCAGGTACTGGTTGAACAGTATACCCACCTTTATCAACTAACATTTCACATGCAGGAGCATGTGTCGATTTAGCAATTTTTTCATTACACTTAGCTGGAGTTAGATCTATTTTAGGGGCCGTAAATTTTATCTCTACCATTATTAATATACGTCCTATAGGAATAAGTCCTGAACGAATTCCATTATTTGTGTGATCCGTAGGAATCACAGCCCTACTACTACTATTATCATTACCAGTACTTGCCGGAGCAATTACTATATTACTTACAGACCGTAACCTAAATACATCATTTT
>Pinalitus_nigriceps_4-51
GATGATCAAACATATAATGTAGTAGTAACAGCTCATGCATTTATTATGATTTTTTTTATAGTTATACCAATTATAATTGGAGGATTTGGTAATTGATTAGTACCTTTAATAATTGGAGCACCTGATATAGCATTTCCTCGAATAAATAATATAAGATTCTGATTACTTCCACCTTCAATTACATTACTTATTATAAGAAGAATTGTTGAAAATGGAGCAGGAACTGGGTGAACTGTTTACCCCCCCTTATCAGCAAATATCTCCCATAATGGGGCATCTGTTGATTTAGCAATCTTTTCATTACATTTAGCAGGAATTTCATCTATTCTAGGAGCAGTAAATTTTATCTCCACAATTATCAACATACGACCAAAAGGAATAAATGCTGAACGTATCCCCTTATTTGTATGATCAGTAGGAATTACTGCTCTATTACTATTATTATCATTACCAGTATTAGCTGGTGCTATCACAATATTATTAACAGATCGAAATTTTAATACATCATTCT
>Pinalitus_nigriceps_4-52
GATGATCAAACATATAATGTAGTAGTAACAGCTCATGCATTTATTATGATTTTTTTTATAGTTATACCAATTATAATTGGAGGATTTGGTAATTGATTAGTACCTTTAATAATTGGAGCACCTGATATAGCATTTCCTCGAATAAATAATATAAGATTCTGATTACTTCCACCTTCAATTACATTACTTATTATAAGAAGAATTGTTGAAAATGGAGCAGGAACTGGGTGAACTGTTTACCCCCCCTTATCAGCAAATATCTCCCATAATGGGGCATCTGTTGATTTAGCAATCTTTTCATTACATTTAGCAGGAATTTCATCTATTCTAGGAGCAGTAAATTTTATCTCCACAATTATCAACATACGACCAAAAGGAATAAATGCTGAACGTATCCCCTTATTTGTATGATCAGTAGGAATTACTGCTCTATTACTATTATTATCATTACCAGTATTAGCTGGTGCTATCACAATATTATTAACAGATCGAAATTTTAATACATCATTCT
>Pinalitus_nigriceps_5-36
GATGATCAAACATATAATGTAGTAGTAACAGCTCATGCATTTATTATGATTTTTTTTATAGTTATACCAATTATAATTGGAGGATTTGGTAATTGATTAGTACCTTTAATAATTGGAGCACCTGATATAGCATTTCCTCGAATAAATAATATAAGATTCTGATTACTTCCACCTTCAATTACATTACTTATTATAAGAAGAATTGTTGAAAATGGAGCAGGAACTGGGTGAACTGTTTACCCCCCCTTATCAGCAAATATCTCCCATAATGGGGCATCTGTTGATTTAGCAATCTTTTCATTACATTTAGCAGGAATTTCATCTATTCTAGGAGCAGTAAATTTTATCTCCACAATTATCAACATACGACCAAAAGGAATAAATGCTGAACGTATCCCCTTATTTGTATGATCAGTAGGAATTACTGCTCTATTACTATTATTATCATTACCAGTATTAGCTGGTGCTATCACAATATTATTAACAGATCGAAATTTTAATACATCATTCT
>Pinalitus_rubeolus_4-49
GATGATCAAACATACAATGTAGTAGTAACAGCCCATGCATTTATTATAATTTTTTTTATAGTTATACCAATTATAATTGGAGGTTTTGGTAACTGATTAGTACCTTTAATAATTGGAGCACCTGATATAGCATTTCCCCGAATAAATAATATAAGATTCTGATTACTTCCACCCTCAATTACATTACTTGTTATAAGAAGAATTGTTGAAAATGGGGCAGGAACTGGATGAACTGTATATCCCCCTTTATCAGCAAATATCTCCCATAATGGAGCATCTGTTGATTTAGCAATTTTTTCATTACATTTAGCAGGAATTTCATCTATTCTAGGGGCAGTAAATTTTATCTCTACAATTATTAATATACGACCAAAAGGAATAAATGCTGAACGTATCCCTTTATTTGTATGATCAGTAGGAATTACTGCACTATTATTATTATTATCATTACCAGTATTAGCTGGGGCTATCACAATATTATTAACAGATCGAAATTTTAATACATCATTTT
>Pinalitus_rubeolus_4-50
GATGATCAAACATACAATGTAGTAGTAACAGCCCATGCATTTATTATAATTTTTTTTATAGTTATACCAATTATAATTGGAGGTTTTGGTAACTGATTAGTACCTTTAATAATTGGAGCACCTGATATAGCATTTCCCCGAATAAATAATATAAGATTCTGATTACTTCCACCCTCAATTACATTACTTGTTATAAGAAGAATTGTTGAAAATGGGGCAGGAACTGGATGAACTGTATATCCCCCTTTATCAGCAAATATCTCCCATAATGGAGCATCTGTTGATTTAGCAATTTTTTCATTACATTTAGCAGGAATTTCATCTATTCTAGGGGCAGTAAATTTTATCTCTACAATTATTAATATACGACCAAAAGGAATAAATGCTGAACGTATCCCTTTATTTGTATGATCAGTAGGAATTACTGCACTATTATTATTATTATCATTACCAGTATTAGCTGGGGCTATCACAATATTATTAACAGATCGAAATTTTAATACATCATTTT
>Pinalitus_rubeolus_5-35
GATGATCAAACATACAATGTAGTAGTAACAGCCCATGCATTTATTATAATTTTTTTTATAGTTATACCAATTATAATTGGAGGTTTTGGTAACTGATTAGTACCTTTAATAATTGGAGCACCTGATATAGCATTTCCCCGAATAAATAATATAAGATTCTGATTACTTCCACCCTCAATTACATTACTTGTTATAAGAAGAATTGTTGAAAATGGGGCAGGAACTGGATGAACTGTATATCCCCCTTTATCAGCAAATATCTCCCATAATGGAGCATCTGTTGATTTAGCAATTTTTTCATTACATTTAGCAGGAATTTCATCTATTCTAGGGGCAGTAAATTTTATCTCTACAATTATTAATATACGACCAAAAGGAATAAATGCTGAACGTATCCCTTTATTTGTATGATCAGTAGGAATTACTGCACTATTATTATTATTATCATTACCAGTATTAGCTGGGGCTATCACAATATTATTAACAGATCGAAATTTTAATACATCATTTT
>Plagiognathus_amurensis 0-46
GATGACCAAACATATAATGTAATCGTAACCGCACACGCATTTATTATAATCTTCTTTATAGTTATACCAATTATAATTGGAGGTTTCGGAAACTGACTAGTACCCCTAATAATTGGAGCCCCCGACATAGCATTCCCCCGAATAAATAATATAAGATTTTGAATATTACCCCCTTCAATTACATTACTAGTTATAAGTAGAATAGTTGAAAACGGTGCAGGAACTGGATGAACAGTATATCCACCACTATCTTCCAATATTTCACATGCAGGAGCATCAGTAGACCTGGCCATCTTTTCCCTACACTTAGCAGGAATTTCATCAATTCTAGGAGCAGTTAACTTTATTTCTACAATCATTAATATACGACCAATTGGAATAACTGCAGAACGAATCCCGTTATTTGTATGATCAGTAGGTATTACTGCCCTCTTGTTATTACTTTCCCTACCGGTATTAGCCGGAGCTATTACAATACTATTAACAGACCGAAATTTCAATACATCATTTT
>Plagiognathus_chrysanthemi_0-48
GATGATCAAACATATAATGTTGTAGTAACTGCACACGCATTTATTATAATCTTTTTTATAGTTATACCTATTATAATTGGAGGTTTCGGAAACTGACTAGTCCCATTAATAATTGGAGCCCCTGATATAGCATTCCCACGAATAAATAACATAAGATTCTGAATATTACCCCCCTCAATTACATTATTAATTATAAGCAGAATAGTAGAAAACGGAGCAGGAACTGGATGAACAGTATACCCCCCACTATCATCTAATATCTCCCATGCAGGAGCCTCAGTAGATTTAGCTATTTTTTCATTACATTTAGCAGGAATTTCATCAATTTTAGGAGCAGTTAATTTCATTTCAACAATCATTAATATACGACCAGTAGGAATAACTGCAGAACGAATCCCATTATTTGTATGATCAGTAGGAATTACTGCCTTATTATTATTATTATCCCTTCCTGTCTTAGCAGGGGCAATTACTATACTACTAACAGATCGAAACTTTAACACATCATTCT
>Plagiognathus_collaris_0-57
GATGATCAAACATATAATGTTGTAGTAACAACACATGCATTTATCATAATCTTCTTCATAGTTATACCTATCATGATTGGAGGATTTGGAAACTGATTAGTCCCATTAATAATTGGAGCCCCTGATATAGCATTCCCACGAATAAATAATATAAGATTCTGAATACTACCTCCTTCAATTACATTACTAATTATAAGCAGAATAGTAGAAAATGGTGCAGGAACTGGATGGACAGTATATCCCCCACTATCCTCTAACATCTCCCATGCAGGGAGATCAGTAGATCTGGCCATTTTTTCATTACATTTAGCAGGAATTTCATCAATCTTGGGAGCAGTAAATTTTATTTCAACAATTATTAATATACGACCAATTGGTATAACTGCCGAACGAATCCCATTATTTGTATGATCAGTAGGAATTACTGCTCTATTATTATTATTATCCCTTCCCGTATTAGCAGGAGCTATTACTATATTATTAACAGACCGAAACTTCAATACCTCATTTT
>Plagiognathus_amurensis 0-47
GATGACCAAACATATAATGTAATCGTAACCGCACACGCATTTATTATAATCTTCTTTATAGTTATACCAATTATAATTGGAGGTTTCGGAAACTGACTAGTACCCCTAATAATTGGAGCCCCCGACATAGCATTCCCCCGAATAAATAATATAAGATTTTGAATATTACCCCCTTCAATTACATTACTAGTTATAAGTAGAATAGTTGAAAACGGTGCAGGAACTGGATGAACAGTATATCCACCACTATCTTCCAATATTTCACATGCAGGAGCATCAGTAGACCTGGCCATCTTTTCCCTACACTTAGCAGGAATTTCATCAATTCTAGGAGCAGTTAACTTTATTTCTACAATCATTAATATACGACCAATTGGAATAACTGCAGAACGAATCCCGTTATTTGTATGATCAGTAGGTATTACTGCCCTCTTGTTATTACTTTCCCTACCGGTATTAGCCGGAGCTATTACAATACTATTAACAGACCGAAATTTCAATACATCATTTT
>Polymerias_opacipennis_1-35
GATGATCAAACATATAATGTTGTAGTAACCGCCCATGCATTTATCATAATTTTCTTTATAGTAATACCTATCATGATTGGAGGTTTTGGAAATTGATTAGTACCATTAATGATTGGAGCACCAGATATAGCATTCCCTCGAATAAATAATATAAGATTTTGACTCCTACCACCCTCAATTACATTATTAATCCTAAGAAGAATAGTTGAAAATGGAGCAGGGACAGGATGAACTGTATACCCTCCACTATCTTCAAATATTTCACATAATGGGGCATCCGTGGATATAGCAATTTTCTCACTACACCTAGCAGGTGTATCTTCCATCCTAGGAGCAGTAAATTTTATCTCAACAATCATAAATATACGACCGGAAGGAATATTGATAGAACGAACTCCATTATTTGTATGATCAGTAGGAATTACTGCATTATTACTATTATTATCTCTTCCAGTGCTGGCTGGTGCAATCACTATATTATTAACAGATCGAAACTTTAATACCTCATTTT
>Polymerias_opacipennis_1-36
GATGATCAAACATATAATGTTGTAGTAACCGCCCATGCATTTATCATAATTTTCTTCATAGTAATACCTATCATGATTGGAGGTTTTGGAAATTGATTAGTACCATTAATGATTGGAGCACCAGATATAGCATTCCCTCGAATAAATAATATAAGATTTTGACTCCTACCACCCTCAATTACATTATTAATCCTAAGAAGAATAGTTGAAAATGGAGCAGGGACAGGATGAACTGTATACCCTCCACTATCTTCAAATATTTCACATAATGGGGCATCCGTGGATATAGCAATTTTCTCACTACACCTAGCAGGTGTATCTTCCATCCTAGGAGCAGTAAATTTTATCTCAACAATCATAAATATACGACCAGAAGGAATATTGATAGAACGAACTCCATTATTTGTATGATCAGTAGGAATTACTGCATTATTACTATTATTATCTCTTCCAGTGCTGGCTGGTGCAATCACTATATTATTAACAGATCGAAACTTTAATACCTCATTTT
>Polymerias_opacipennis_5-28
GATGATCAAACATATAATGTTGTAGTAACCGCCCATGCATTTATCATAATTTTCTTTATAGTAATACCTATCATGATTGGAGGTTTTGGAAATTGATTAGTACCATTAATGATTGGAGCACCAGATATAGCATTCCCTCGAATAAATAATATAAGATTTTGACTCCTACCACCCTCAATTACATTATTAATCCTAAGAAGAATAGTTGAAAATGGAGCAGGGACAGGATGAACTGTATACCCTCCACTATCTTCAAATATTTCACATAATGGGGCATCCGTGGATATAGCAATTTTCTCACTACACCTAGCAGGTGTATCTTCCATCCTAGGAGCAGTAAATTTTATCTCAACAATCATAAATATACGACCGGAAGGAATATTGATAGAACGAACTCCATTATTTGTATGATCAGTAGGAATTACTGCATTATTACTATTATTATCTCTTCCAGTGCTGGCTGGTGCAATCACTATATTATTAACAGATCGAAACTTTAATACCTCATTTT
>Polymerias_opacipennis_5-29
GATGATCAAACATATAATGTTGTAGTAACCGCCCATGCATTTATCATAATTTTCTTTATAGTAATACCTATCATGATTGGAGGTTTTGGAAATTGATTAGTACCATTAATGATTGGAGCACCAGATATAGCATTCCCTCGAATAAATAATATAAGATTTTGACTCCTACCACCCTCAATTACATTATTAATCCTAAGAAGAATAGTTGAAAATGGAGCAGGGACAGGATGAACTGTATACCCTCCACTATCTTCAAATATTTCACATAATGGGGCATCCGTGGATATAGCAATTTTCTCACTACACCTAGCAGGTGTATCTTCCATCCTAGGAGCAGTAAATTTTATCTCAACAATCATAAATATACGACCGGAAGGAATATTGATAGAACGAACTCCATTATTTGTATGATCAGTAGGAATTACTGCATTATTACTATTATTATCTCTTCCAGTGCTGGCTGGTGCAATCACTATATTATTAACAGATCGAAACTTTAATACCTCATTTT
>Polymerus_amurensis_2-30
GATGACCAAACTTACAATGTAATTGTCACAGCTCACGCATTCATTATAATTTTCTTTATAGTAATACCAATCATAATTGGAGGATTTGGTAATTGATTAGTACCTTTAATAATTGGAGCACCCGATATAGCTTTTCCTCGAATAAATAATATAAGATTTTGATTATTACCCCCATCAATTATATTATTAATCACTAGAAGAATCGTTGAAAGAGGAGCAGGTACTGGATGAACAGTATACCCTCCTCTATCTTCAAATATTGCCCATAATGGAGCATCTGTTGATCTAGCAATCTTTTCACTACATTTAGCAGGAGTATCATCAATTCTAGGAGCAGTAAATTTTATCTCAACTATTATTAATATACGACCATCCGGAATAATTATAGAACGAATTCCATTATTTGTATGATCAGTGGGAATCACTGCCCTATTATTATTATTATCATTACCTGTTCTAGCAGGTGCTATCACTATGCTATTGACAGATCGAAACTTCAATACATCTTTCT
>Polymerus_cognatus_0-56
GATGATCAAATTTATAATGTTGTTGTAACAGCACACGCATTTATTATAATCTTTTTTATAGTAATACCAATTATAATTGGAGGATTTGGAAACTGACTAGTACCTTTAATAATCGGAGCCCCAGATATAGCATTCCCCCGAATGAATAATATAAGATTTTGATTATTACCTCCATCAATTATATTACTAATCACAAGAAGAATTGTTGAAAGAGGAGCAGGGACTGGATGAACAGTTTATCCACCTCTATCATCAAATATTGCCCATAATGGAGCATCCGTTGACTTAGCAATTTTCTCACTTCATTTAGCAGGAGTATCATCAATCTTAGGGGCAGTAAATTTTATTTCAACTATTATTAATATACGCCCATCTGGAATAATTATAGAACGAATTCCATTATTTGTATGATCTGTAGGTATCACAGCTTTACTACTACTATTATCTTTACCTGTATTAGCAGGGGCTATTACTATATTATTAACAGATCGAAACTTTAATACATCATTTT
>Polymerus_cognatus_1-37
GATGATCAAATTTATAATGTTGTTGTAACAGCACACGCATTTATTATAATCTTTTTTATAGTAATACCAATTATAATTGGAGGATTTGGAAACTGACTAGTACCTTTAATAATCGGAGCCCCAGATATAGCATTCCCCCGAATGAATAATATAAGATTTTGATTATTACCTCCATCAATTATATTACTAATCACAAGAAGAATTGTTGAAAGAGGAGCAGGGACTGGATGAACAGTTTATCCACCTCTATCATCAAATATTGCCCATAATGGAGCATCCGTTGACTTAGCAATTTTCTCACTTCATTTAGCAGGAGTATCATCAATCTTAGGGGCAGTAAATTTTATTTCAACTATTATTAATATACGCCCATCTGGAATAATTATAGAACGAATTCCATTATTTGTATGATCTGTAGGTATCACAGCTTTACTACTACTATTATCTTTACCTGTATTAGCAGGGGCTATTACTATATTATTAACAGATCGAAACTTTAATACATCATTTT
>Polymerus_cognatus_2-27
GATGATCAAATTTATAATGTTGTTGTAACAGCACACGCATTTATTATAATCTTTTTTATAGTAATACCAATTATAATTGGAGGATTTGGAAACTGACTAGTACCTTTAATAATCGGAGCCCCAGATATAGCATTCCCCCGAATGAATAATATAAGATTTTGATTATTACCTCCATCAATTATATTACTAATCACAAGAAGAATTGTTGAAAGAGGAGCAGGGACTGGATGAACAGTTTATCCACCTCTATCATCAAATATTGCCCATAATGGAGCATCCGTTGACTTAGCAATTTTCTCACTTCATTTAGCAGGAGTATCATCAATCTTAGGGGCAGTAAATTTTATTTCAACTATTATTAATATACGCCCATCTGGAATAATTATAGAACGAATTCCATTATTTGTATGATCTGTAGGTATCACAGCTTTACTACTACTATTATCTTTACCTGTATTAGCAGGGGCTATTACTATATTATTAACAGATCGAAACTTTAATACATCATTTT
>Polymerus_pekinensis_2-28
GATGACCAAATCTACAATGTAATTGTAACAGCTCACGCATTTATTATAATCTTCTTTATAGTAATACCAATCATAATTGGAGGGTTCGGAAACTGACTAGTACCATTAATACTAGGAGCTCCTGACATAGCATTTCCTCGAATAAATAACATAAGATTTTGATTATTACCCCCATCAATTATATTATTAATTACTAGAAGAATTGTCGAAAGAGGGGCAGGAACTGGATGAACAGTATATCCGCCACTATCTTCAAATATTGCACATAATGGAGCATCAATTGATTTAGCAATTTTCTCACTACACCTAGCAGGTGTATCCTCAATTTTAGGAGCAGTAAATTTTATTTCAACTATTATTAATATACGACCATCCGGAATAATTATAGAACGAATCCCATTATTTGTATGATCAGTTAGAATCACTGCTATATTGTTATTATTATCTTTACCTGTTTTAGCAGGAGCCATCACCATACTACTGACAGATCGAAACTTCAATACTTCCTTTT
>Polymerus_pekinensis_5-58
GATGACCAAATCTACAATGTAATTGTAACAGCTCACGCATTTATTATAATCTTCTTTATAGTAATACCAATCATAATTGGAGGGTTCGGAAACTGACTAGTACCATTAATACTAGGAGCTCCTGACATAGCATTTCCTCGAATAAATAACATAAGATTTTGATTATTACCCCCATCAATTATATTATTAATTACTAGAAGAATTGTCGAAAGAGGGGCAGGAACTGGATGAACAGTATATCCGCCACTATCTTCAAATATTGCACATAATGGAGCATCAATTGATTTAGCAATTTTCTCACTACACCTAGCAGGTGTATCCTCAATTTTAGGAGCAGTAAATTTTATTTCAACTATTATTAATATACGACCATCCGGAATAATTATAGAACGAATCCCATTATTTGTATGATCAGTTAGAATCACTGCTATATTGTTATTATTATCTTTACCTGTTTTAGCAGGAGCCATCACCATACTACTGACAGATCGAAACTTCAATACTTCCTTTT
>Polymerus_cognatus_2-29
GATGATCAAATTTATAATGTTGTTGTAACAGCACACGCATTTATTATAATCTTTTTTATAGTAATACCAATTATAATTGGAGGATTTGGAAACTGACTAGTACCTTTAATAATCGGAGCCCCAGATATAGCATTCCCCCGAATGAATAATATAAGATTTTGATTATTACCTCCATCAATTATATTACTAATCACAAGAAGAATTGTTGAAAGAGGAGCAGGGACTGGATGAACAGTTTATCCACCTCTATCATCAAATATTGCCCATAATGGAGCATCCGTTGACTTAGCAATTTTCTCACTTCATTTAGCAGGAGTATCATCAATCTTAGGGGCAGTAAATTTTATTTCAACTATTATTAATATACGCCCATCTGGAATAATTATAGAACGAATTCCATTATTTGTATGATCTGTAGGTATCACAGCTTTACTACTACTATTATCTTTACCTGTATTAGCAGGGGCTATTACTATATTATTAACAGATCGAAACTTTAATACATCATTTT
>Proboscidocoris_varicornis_0-64
GATGATCAAACATATAATGTTGTAGTAACTGCACACGCATTTATTATAATTTTCTTCATAGTTATACCAATTATAATTGGAGGATTTGGAAACTGATTAGTACCCTTAATAATTGGAGCACCTGATATAGCATTCCCCCGAATAAACAATATAAGATTTTGATTATTACCTCCCTCAATTACACTACTAATTATAAGAAGAATTGTAGAAAATGGAGCAGGTACTGGGTGAACAGTATATCCCCCTCTATCAACAACAATTTCCCATAATGGAGCATCTGTAGATCTAGCAATTTTCTCACTCCATCTAGCAGGAGTGTCATCAATCCTAGGAGCTGTAAACTTCATTTCAACTATTATAAATATGCGGCCAGCAGGAATAACAATAGAACGAATCCCACTATTCGTATGATCAGTAGGAATTACTGCTCTATTGTTATTATTATCTTTACCTGTATTAGCAGGTGCAATTACTATATTATTAACTGATCGAAACTTTAATACATCATTCT
>Proboscidocoris_varicornis_1-39
GATGATCAAACATATAATGTTGTAGTAACTGCACACGCATTTATTATAATTTTCTTCATAGTTATACCAATTATAATTGGAGGATTTGGAAACTGATTAGTACCCTTAATAATTGGAGCACCTGATATAGCATTCCCCCGAATAAACAATATAAGATTTTGATTATTACCTCCCTCAATTACACTACTAATTATAAGAAGAATTGTAGAAAATGGAGCAGGTACTGGGTGAACAGTATATCCCCCTCTATCAACAACAATTTCCCATAATGGAGCATCTGTAGATCTAGCAATTTTCTCACTCCATCTAGCAGGAGTGTCATCAATCCTAGGAGCTGTAAACTTCATTTCAACTATTATAAATATGCGGCCAGCAGGAATAACAATAGAACGAATCCCACTATTCGTATGATCAGTAGGAATTACTGCTCTATTGTTATTATTATCTTTACCTGTATTAGCAGGTGCAATTACTATATTATTAACTGATCGAAACTTTAATACATCATTCT
>Proboscidocoris_varicornis_3-38
GATGATCAAACATATAATGTTGTAGTAACTGCACACGCATTTATTATAATTTTCTTCATAGTTATACCAATTATAATTGGAGGATTTGGAAACTGATTAGTACCCTTAATAATTGGAGCACCTGATATAGCATTCCCCCGAATAAACAATATAAGATTTTGATTATTACCTCCCTCAATTACACTACTAATTATAAGAAGAATTGTAGAAAATGGAGCAGGTACTGGGTGAACAGTATATCCCCCTCTATCAACAACAATTTCCCATAATGGAGCATCTGTAGATCTAGCAATTTTCTCACTCCATCTAGCAGGAGTGTCATCAATCCTAGGAGCTGTAAACTTCATTTCAACTATTATAAATATGCGGCCAGCAGGAATAACAATAGAACGAATCCCACTATTCGTATGATCAGTAGGAATTACTGCTCTATTGTTATTATTATCTTTACCTGTATTAGCAGGTGCAATTACTATATTATTAACTGATCGAAACTTTAATACATCATTCT
>Psallus_atratus_0-53
GATGATCAAACATATAATGTAGTAGTAACAGCACATGCATTCATCATAATTTTCTTTATAGTAATACCTATTATAATTGGAGGATTTGGTAACTGACTAGTACCACTAATAATTGGGGCCCCTGACATGGCATTCCCACGAATAAACAACATAAGATTTTGGCTATTACCACCGTCAATTACACTCCTTGTAATAAGAAGAATTGTAGAAAATGGTGCAGGCACTGGATGAACAGTGTACCCTCCCCTATCATCAAATATCTCCCATGCAGGAGCATCAGTAGACTTAGCAATCTTTTCACTACACCTAGCAGGTGTATCATCAATCCTAGGAGCAGTAAATTTTATCTCAACAATTATCAACATACGACCCAATGGAATGACAGAAGAACGAATTCCATTATTTGTATGATCAGTAGGAATCACTGCATTATTATTATTATTATCCCTACCAGTACTGGCAGGGGCCATCACCATACTACTGACAGACCGAAATTTCAATACATCATTCT
>Psallus_castanea_0-54
GATGACCAGACATATAATGTCGTAGTAACTGCACATGCATTCATCATAATCTTCTTTATAGTTATACCTATCATAATTGGAGGATTTGGAAATTGATTAGTACCTTTAATAATTGGGGCCCCTGATATGGCATTCCCCCGAATAAATAATATAAGATTCTGATTATTACCACCCTCAATTACACTCCTTGTAATAAGAAGAATCGTAGAAAACGGGGCAGGGACTGGATGAACAGTATACCCCCCATTATCATCTAATATCTCCCATGCAGGAGCATCAGTAGATTTAGCAATCTTTTCACTACACCTTGCAGGCGTGTCCTCAATCCTTGGGGCAGTAAATTTTATTTCAACTATTATTAATATACGACCTGTGGGAATAACAGCTGAACGAATCCCATTATTTGTATGATCAGTAGGAATCACTGCACTACTTTTATTATTATCACTCCCAGTATTAGCTGGGGCCATCACTATATTATTAACAGACCGAAACTTCAATACATCTTTCT
>Psallus_roseoguttatus_0-60
GACGACCAGACATATAATGTAGTAGTAACTGCCCACGCATTCATTATAATTTTCTTTATAGTTATACCAATTATAATTGGAGGATTTGGAAACTGATTAGTACCATTAATAATTGGGGCACCAGATATAGCATTCCCCCGAATAAATAATATAAGATTCTGACTATTACCCCCATCAATTACACTCCTTATTATAAGAAGAATTGTTGAAAATGGTGCAGGGACTGGATGAACAGTATATCCCCCTTTATCATCAAACATCTCTCATGCAGGAGCATCTGTAGACTTAGCAATCTTTTCCCTACACCTAGCAGGTGTATCATCAATCCTTGGTGCTGTAAACTTCATCTCAACCATTATTAATATACGAGCAATTGGCATAAAAATAGAACGTATCCCATTATTTGTTTGATCAGTGGGAATTACTGCCTTACTATTACTATTATCGCTTCCAGTACTAGCAGGGGCTATCACTATACTATTAACAGATCGAAATTTTAACACCTCATTTT
>Pseudoloxops_miyamotoi_4-5
GATGATCAAACATATAACGTAGTAGTAACAGCCCACGCATTCATCATAATTTTCTTCATAGTAATACCAATTATAATTGGGGGGTTCGGAAACTGACTTGTACCCTTAATAATCGGAGCTCCCGACATAGCTTTTCCCCGAATAAACAATATAAGATTCTGACTACTTCCACCCTCAATTACTTTACTTACCATAAGAAGAATTATTGAAAATGGAGCAGGAACTGGATGGACAGTATACCCACCCCTATCAAGTAACATTTCACATAATGGGAGATGTGTAGATTTAGCAATCTTCTCCCTCCACCTCGCAGGTGTTTCATCTATCCTGGGAGCAGTAAATTTCATTTCAACTATCCTAAATATACGCCCATCAGGAATAACAATAGAACGTATCCCACTATTCGTATGATCAGTAGGAATCACTGCCCTACTCCTACTTCTATCTCTACCAGTTTTAGCAGGAGCAATCACAATACTATTAACTGATCGAAACTTCAATACTTCTTTTC
>Pseudoloxops_miyatakei_4-4
GATGACCAAACATATAATGTAGTAGTAACCGCCCACGCATTTATTATAATTTTCTTCATAGTAATACCTATCATAATTGGAGGTTTTGGAAACTGACTAGTTCCTTTAATAATCGGAGCCCCCGATATAGCATTCCCTCGAATAAATAATATAAGATTCTGACTATTACCCCCCTCAATCACCCTACTAACAATAAGAAGAATCATTGAAAATGGAGCAGGAACTGGATGAACAGTATATCCCCCTCTATCAGGAAATATCTCACATAATGGAAGATGTGTAGATCTAGCAATCTTTTCCCTACATCTAGCCGGTGTATCATCTATCCTTGGAGCAGTAAATTTTATCTCAACAATCCTGAATATACGACCATCGGGTATAACATTAGAGCGAATTCCCCTATTCGTATGATCAGTAGGAATCACAGCCCTACTCCTACTTTTATCATTGCCAGTACTAGCCGGAGCAATCACAATACTACTAACAGATCGAAACTTAAACACATCATTCT
>Punctifulvius_kerzhneri_4-37
GATGATCAAACATATAATGTAATTGTAACAGCTCATGCTTTTGTAATAATTTTTTTTATAGTAATACCAGTTATAATTGGTGGATTTGGAAATTGATTAGTGCCTTTAATAATTGGAGCTCCAGATATAGCATTTCCTCGAATAAATAATATAAGATTTTGATTATTACCTCCTTCTATTACCCTTTTAACTATAAAAAGAATAGTTGAAAATGGAGCAGGAACTGGGTGAACAGTTTATCCTCCTTTATCCTCAAATATTTCACATACAGGACCTTCAGTTGATTTAGCTATTTTTTCATTACATTTAGCAGGAGTATCATCCATTTTAGGTGCAATTAATTTTATCTCTACAATTATCAACATGCGACCCATAGGAATAACTCCTGAACGAATTCCATTATTTGTTTGATCAGTAGCTATTACTGCTCTATTACTTTTATTATCTTTACCTGTATTAGCAGGTGCTATCACTATATTACTAACAGATCGTAATTTCAATACAACATTCT
>Punctifulvius_kerzhneri_5-12
GATGATCAAACATATAATGTAATTGTAACAGCTCATGCTTTTGTAATAATTTTTTTTATAGTAATACCAGTTATAATTGGTGGATTTGGAAATTGATTAGTGCCTTTAATAATTGGAGCTCCAGATATAGCATTTCCTCGAATAAATAATATAAGATTTTGATTATTACCTCCTTCTATTACCCTTTTAACTATAAGAAGAATAGTTGAAAATGGAGCAGGAACTGGGTGAACAGTTTATCCTCCTTTATCCTCAAATATTTCACATACAGGACCTTCAGTTGATTTAGCTATTTTTTCATTACATTTAGCAGGAGTATCATCCATTTTAGGTGCAATTAATTTTATCTCTACAATTATCAACATGCGACCCATAGGAATAACTCCTGAACGAATTCCATTATTTGTTTGATCAGTAGCTATTACTGCTCTATTACTTTTATTATCTTTACCTGTATTAGCAGGTGCTATCACTATATTACTAACAGATCGTAATTTCAATACAACATTCT
>Rhabdomiris_sp._nov._2-36
GATGATCAAACATATAATGTAGTAGTTACAGCCCACGCATTTATTATAATTTTCTTCATAGTAATACCAATCATAATTGGAGGTTTTGGGAATTGACTAGTACCTTTAATAATTGGGGCACCCGATATAGCATTCCCACGAATGAATAATATAAGATTTTGATTATTACCCCCATCACTTACATTATTAATCATAAGAAGAATTGTAGAAAATGGAGCAGGTACAGGATGAACTGTATACCCTCCCTTATCAGCAAATATCTCACATAATGGAGCATCTGTTGATTTAGCAATCTTCTCACTACACCTAGCAGGTGTATCATCAATCCTAGGAGCAGTAAACTTTATTTCAACCATTATTAATATACGACCAATAGGGATAAATGCTGAACGAATTCCATTATTTGTATGATCAGTAGGAATTACTGCCCTACTTTTACTATTATCACTACCAGTGTTAGCTGGAGCAATTACTATATTATTAACAGATCGAAACTTCAATACATCATTTT
>Rhabdomiris_pulcherrimus_2-35
GATGACCAAACATATAATGTAGTAGTCACAGCCCACGCATTTATTATAATTTTCTTCATGGTAATACCAATTATAATTGGAGGATTTGGAAATTGATTAGTACCTTTAATAATTGGAGCACCTGATATAGCATTCCCACGAATAAATAATATAAGATTTTGACTATTACCCCCCTCACTTACACTACTAATCATAAGAAGAATTGTAGAAAATGGAGCAGGGACAGGATGAACAGTATATCCACCTCTATCAGCAAATATCTCACATAATGGAGCATCTGTTGATTTAGCAATCTTTTCACTACACCTAGCAGGTGTATCATCAATCCTAGGAGCAGTAAACTTTATCTCAACTATTATTAATATACGACCAATAGGAATAAATGCTGAACGAATTCCATTATTTGTATGATCAGTAGGAATTACTGCTCTACTTTTATTATTATCATTACCAGTATTAGCAGGAGCAATTACCATATTATTAACAGATCGAAACTTCAATACATCATTCT
>Rhabdomiris_pulcherrimus_2-41
GATGACCAAACATATAATGTAGTAGTCACAGCCCACGCATTTATTATAATTTTCTTCATGGTAATACCAATTATAATTGGAGGATTTGGAAATTGATTAGTACCTTTAATAATTGGAGCACCTGATATAGCATTCCCACGAATAAATAATATAAGATTTTGACTATTACCCCCCTCACTTACACTACTAATCATAAGAAGAATTGTAGAAAATGGAGCAGGGACAGGATGAACAGTATATCCACCTCTATCAGCAAATATCTCACATAATGGAGCATCTGTTGATTTAGCAATCTTTTCACTACACCTAGCAGGTGTATCATCAATCCTAGGAGCAGTAAACTTTATCTCAACTATTATTAATATACGACCAATAGGAATAAATGCTGAACGAATTCCATTATTTGTATGATCAGTAGGAATTACTGCTCTACTTTTATTATTATCATTACCAGTATTAGCAGGAGCAATTACCATATTATTAACAGATCGAAACTTCAATACATCATTCT
>Rhabdomiros_sp._nov._4-17
GATGATCAAACATATAATGTAGTAGTTACAGCCCACGCATTTATTATAATTTTCTTCATAGTAATACCAATCATAATTGGAGGTTTTGGGAATTGACTAGTACCTTTAATAATTGGGGCACCCGATATAGCATTCCCACGAATGAATAATATAAGATTTTGATTATTACCCCCATCACTTACATTATTAATCATAAGAAGAATTGTAGAAAATGGAGCAGGTACAGGATGAACTGTATACCCTCCCTTATCAGCAAATATCTCACATAATGGAGCATCTGTTGATTTAGCAATCTTCTCACTACACCTAGCAGGTGTATCATCAATCCTAGGAGCAGTAAACTTTATTTCAACCATTATTAATATACGACCAATAGGGATAAATGCTGAACGAATTCCATTATTTGTATGATCAGTAGGAATTACTGCCCTACTTTTACTATTATCACTACCAGTGTTAGCTGGAGCAATTACTATATTATTAACAGATCGAAACTTCAATACATCATTTT
>Sejanus_potanini_4-18
GATGACCAAACATATAATGTTGTAGTTACCGCCCATGCATTCATTATAATCTTCTTTATAGTTATACCAATCATAATTGGAGGTTTCGGAAACTGATTAGTACCTTTAATAATTGGAGCCCCTGATATAGCATTTCCTCGAATAAACAATATAAGATTCTGAATACTTCCTCCATCCATCACTCTATTAATAATAAGTAGAGTTGTAGAAAATGGAGCAGGGACAGGATGAACTGTCTACCCACCATTGTCATCAAACATTTCACATGCAGGAGCATCTGTAGATCTAGCAATTTTCTCCCTACACCTAGCAGGTGTTTCATCAATTTTAGGGGCCGTAAATTTTATCTCAACTATTATTAATATACGACCAGCAGGAATAACTGCTGACCGAATTCCACTGTTTGTATGATCTGTGGGTATTACAGCATTACTACTATTACTATCATTACCAGTACTAGCTGGTGCCATTACTATACTTTTAACAGACCGAAACTTTAATACTTCATTTT
>Stenodema_rubrinervis_0-32
GATGACCAAACATATAATGTAGTAGTTACAGCTCATGCTTTTATTATAATTTTCTTTATAGTTATACCAATTATAATTGGGGGATTTGGAAATTGATTAGTACCCTTAATAATCGGGGCACCCGACATGGCCTTCCCACGAATAAATAATATAAGATTCTGATTATTACCCCCATCAATCACCCTATTAGTAATAAGAAGAATCGTAGAAAACGGTGCTGGGACTGGGTGAACCGTTTATCCTCCGCTATCAGCTAATATTTCACACAATGGAGCATCAGTAGATCTAGCAATCTTTTCACTTCATTTAGCAGGGGTATCATCTATCCTAGGGGCAGTAAACTTCATCTCAACAATTATAAACATACGACCAAAAGGAATAAGACCCGAACGAATCCCATTATTTGTGTGATCAGTAGGAATTACTGCACTATTATTATTACTTTCATTACCTGTGTTAGCAGGGGCTATCACTATACTATTAACTGACCGCAACTTTAATACCTCATTTT
>Stenodema_rubrinervis_1-43
GATGACCAAACATATAATGTAGTAGTTACAGCTCATGCTTTTATTATAATTTTCTTTATAGTTATACCAATTATAATTGGAGGATTTGGAAATTGATTAGTACCCTTAATAATCGGGGCACCCGACATGGCCTTCCCACGAATAAATAATATAAGATTCTGGTTATTACCCCCATCAATCACCCTATTAGTAATAAGAAGAATCGTAGAAAACGGTGCTGGGACTGGGTGAACCGTTTATCCTCCGCTATCAGCTAATATTTCACACAATGGGGCATCAGTAGATCTAGCAATCTTTTCACTTCATTTAGCAGGGGTATCATCTATCCTAGGAGCAGTAAACTTCATCTCAACAATTATAAACATACGACCAAAAGGAATAAGACCCGAACGAATCCCATTATTTGTGTGATCAGTAGGAATTACTGCACTATTATTATTACTTTCATTACCTGTATTAGCAGGGGCTATCACTATACTATTAACTGACCGCAACTTTAATACCTCATTTT
>Stenodema_rubrinervis_1-44
GATGACCAAACATATAATGTAGTAGTTACAGCTCATGCTTTTATTATAATTTTCTTTATAGTTATACCAATTATAATTGGGGGATTTGGAAATTGATTAGTACCCTTAATAATCGGGGCACCCGACATGGCCTTCCCACGAATAAATAATATAAGATTCTGATTATTACCCCCATCAATCACCCTATTAGTAATAAGAAGAATCGTAGAAAACGGTGCTGGGACTGGGTGAACCGTTTATCCTCCGCTATCAGCTAATATTTCACACAATGGAGCATCAGTAGATCTAGCAATCTTTTCACTTCATTTAGCAGGGGTATCATCTATCCTAGGGGCAGTAAACTTCATCTCAACAATTATAAACATACGACCAAAAGGAATAAGACCCGAACGAATCCCATTATTTGTGTGATCAGTAGGAATTACTGCACTATTATTATTACTTTCATTACCTGTGTTAGCAGGGGCTATCACTATACTATTAACTGACCGCAACTTTAATACCTCATTTT
>Stenodema_sibirica_0-33
GATGATCAAACATATAATGTAGTAGTTACAGCCCATGCTTTCATCATAATTTTTTTTATAGTTATACCAATTATGATTGGGGGATTTGGAAATTGATTAGTACCTTTAATAATTGGGGCACCCGATATAGCTTTCCCACGAATAAATAATATAAGATTCTGATTATTACCCCCATCAATCACACTGTTAATAATAAGAAGAATAGTAGAAAATGGGGCTGGCACTGGATGAACAGTATACCCCCCGCTATCAGCTAACATTTCACATAATGGAGCATCTGTTGATATAGCAATTTTCTCACTGCACTTAGCAGGAGTATCATCTATTTTAGGGGCAGTAAATTTCATTTCAACAATTATAAACATACGGCCAAAAGGTATAAGACCTGAGCGAATCCCATTATTCGTATGATCAGTTGGAATCACTGCACTATTATTATTACTCTCATTACCAGTACTAGCTGGTGCTATCACCATATTACTAACTGACCGAAACTTTAATACATCATTCT
>Stenodema_sibirica_0-34
GATGATCAAACATATAATGTAGTAGTTACAGCCCATGCTTTCATCATAATTTTTTTTATAGTTATACCAATTATGATTGGGGGATTTGGAAATTGATTAGTACCTTTAATAATTGGGGCACCCGATATAGCTTTCCCACGAATAAATAATATAAGATTCTGATTATTACCCCCATCAATCACACTCTTAATAATAAGAAGAATAGTAGAAAATGGGGCTGGCACTGGATGAACAGTATACCCCCCGCTATCAGCTAACATTTCACATAATGGAGCATCTGTTGATATAGCAATTTTCTCACTGCACTTAGCAGGAGTATCATCTATTTTAGGGGCAGTAAATTTCATTTCAACAATTATAAACATACGGCCAAAAGGTATAAGACCTGAGCGAATCCCATTATTCGTATGATCAGTTGGAATCACTGCACTATTATTATTACTCTCATTACCAGTACTAGCTGGTGCTATCACCATATTACTAACTGACCGAAACTTTAATACATCATTCT
>Stenotus_binotatus_2-11
GATGATCAAACATATAATGTAGTAGTAACAGCACATGCATTTATTATAATTTTCTTTATAGTGATACCAATTATAATTGGTGGATTTGGAAACTGATTAGTACCTTTAATAATTGGGGCACCAGATATGGCATTCCCTCGAATAAACAATATAAGATTTTGATTATTACCCCCTTCAATCACATTATTAATTATAAGAAGAATTATTGAAAATGGGGCAGGGACTGGGTGAACAGTATACCCTCCTTTATCAGCAAATATTTCCCATAATGGGGCATCAGTTGATTTAGCAATCTTTTCACTTCATTTAGCTGGAGTATCATCAATCCTAGGAGCAGTGAATTTTATTTCAACTATTATTAATATACGTCCAGCCGGAATAATTGCTGAACGAATTCCTTTATTTGTATGATCAGTAGGAATCACTGCATTATTATTATTATTATCATTACCAGTACTAGCTGGAGCTATTACTATATTATTAACAGATCGAAATTTTAATACATCATTCT
>Stenotus_binotatus_5-31
GATGATCAAACATATAATGTAGTAGTAACAGCACATGCGTTTATTATAATTTTCTTTATAGTGATACCAATTATAATTGGTGGATTTGGAAACTGATTAGTACCTTTAATAATTGGGGCACCAGATATGGCATTCCCTCGAATAAACAATATAAGATTTTGATTATTACCTCCTTCAATCACATTATTAATTATAAGAAGAATTATTGAAAATGGGGCAGGGACTGGGTGAACAGTATACCCTCCTTTATCAGCAAATATTTCCCATAATGGGGCATCAGTTGATTTAGCAATCTTTTCACTTCATTTAGCTGGAGTATCATCAATCCTAGGGGCAGTGAATTTTATTTCAACTATTATTAATATACGTCCAGCCGGGATAATTGCTGAACGAATTCCTTTATTTGTATGATCAGTAGGAATCACTGCATTATTATTATTATTATCATTACCAGTACTAGCTGGGGCTATTACTATATTATTAACAGATCGAAATTTTAATACATCATTCT
>Stenotus_binotatus_5-32
GATGATCAAACATATAATGTAGTAGTAACAGCACATGCGTTTATTATAATTTTCTTTATAGTGATACCAATTATAATTGGTGGATTTGGAAACTGATTAGTACCTTTAATAATTGGGGCACCAGATATGGCATTCCCTCGAATAAACAATATAAGATTTTGATTATTACCTCCTTCAATCACATTATTAATTATAAGAAGAATTATTGAAAATGGGGCAGGGACTGGGTGAACAGTATACCCTCCTTTATCAGCAAATATTTCCCATAATGGGGCATCAGTTGATTTAGCAATCTTTTCACTTCATTTAGCTGGAGTATCATCAATCCTAGGGGCAGTGAATTTTATTTCAACTATTATTAATATACGTCCAGCCGGAATAATTGCTGAACGAATTCCTTTATTTGTATGATCAGTAGGAATCACTGCATTATTATTATTATTATCATTACCAGTACTAGCTGGGGCTATTACTATATTATTAACAGATCGAAATTTTAATACATCATTCT
>Stenotus_rubrovittatus_0-18
GATGATCAAACATATAATGTAGTAGTAACAGCACATGCATTTATCATAATTTTTTTTATAGTTATACCAATTATAATTGGAGGATTTGGAAATTGATTAGTACCATTAATAATTGGAGCACCAGATATAGCATTCCCACGAATAAATAATATAAGATTTTGATTATTACCACCATCAATTACATTATTAATTATAAGTAGAATTGTTGAAAATGGGGCAGGAACTGGATGAACAGTATACCCACCATTATCAGCAAATATTTCACATAATGGAGCATCTGTAGATTTAGCAATTTTCTCACTCCATTTAGCAGGAGTATCATCAATCCTAGGAGCTGTAAACTTTATTTCAACTATTATTAATATACGACCAACAGCAATAATTGCTGAACGTATTCCTTTATTTGTTTGGTCAGTAGGAATTACTGCATTATTATTATTATTATCATTACCAGTATTAGCTGGAGCTATTACTATATTATTAACAGATCGAAACTTTAATACATCATTTT
>Stenotus_rubrovittatus_2-12
GATGATCAAACATATAATGTAGTAGTAACAGCACATGCATTTATCATAATTTTTTTTATAGTTATACCAATTATAATTGGAGGATTTGGAAATTGATTAGTACCATTAATAATTGGAGCACCAGATATAGCATTCCCACGAATAAATAATATAAGATTTTGATTATTACCACCATCAATTACATTATTAATTATAAGTAGAATTGTTGAAAATGGGGCAGGAACTGGATGAACAGTATACCCACCATTATCAGCAAATATTTCACATAATGGAGCATCTGTAGATTTAGCAATTTTCTCACTCCATTTAGCAGGAGTATCATCAATCCTAGGAGCTGTAAACTTTATTTCAACTATTATTAATATACGACCAACAGCAATAATTGCTGAACGTATTCCTTTATTTGTTTGGTCAGTAGGAATTACTGCATTATTATTATTATTATCATTACCAGTATTAGCTGGAGCTATTACTATATTATTAACAGATCGAAACTTTAATACATCATTTT
>Stenotus_rubrovittatus_5-33
GATGATCAAACATATAATGTAGTAGTAACAGCACATGCATTTATCATAATTTTTTTTATAGTTATACCAATTATAATTGGAGGATTTGGAAATTGATTAGTACCATTAATAATTGGAGCACCAGATATAGCATTTCCACGAATAAATAATATAAGATTTTGATTATTACCACCATCAATTACATTATTAATTATAAGTAGAATTGTTGAAAATGGGGCAGGAACTGGATGAACAGTATATCCACCATTATCAGCAAATATTTCACATAATGGAGCATCTGTAGATTTGGCAATTTTCTCACTCCATTTAGCAGGAGTTTCATCAATCCTAGGAGCTGTAAATTTTATTTCAACTATTATTAATATACGACCAACAGCAATAATTGCTGAACGTATTCCTTTATTTGTTTGATCAGTAGGAATTACTGCATTATTATTATTATTATCATTACCAGTATTAGCAGGAGCTATTACTATATTATTAACAGATCGAAACTTTAATACATCATTTT
>Stenotus_rubrovittatus_5-34
GATGATCAAACATATAATGTAGTAGTAACAGCACATGCATTTATCATAATTTTTTTTATAGTTATACCAATTATAATTGGAGGATTTGGAAATTGATTAGTACCATTAATAATTGGAGCACCAGATATAGCATTTCCACGAATAAATAATATAAGATTTTGATTATTACCACCATCAATTACATTATTAATTATAAGTAGAATTGTTGAAAATGGGGCAGGAACTGGATGAACAGTATATCCACCATTATCAGCAAATATTTCACATAATGGAGCATCTGTAGATTTGGCAATTTTCTCACTCCATTTAGCAGGAGTTTCATCAATCCTAGGAGCTGTAAATTTTATTTCAACTATTATTAATATACGACCAACAGCAATAATTGCTGAACGTATTCCTTTATTTGTTTGATCAGTAGGAATTACTGCATTATTATTATTATTATCATTACCAGTATTAGCAGGAGCTATTACTATATTATTAACAGATCGAAACTTTAATACATCATTTT
>Stethoconus_japonicus_3-50
AATGATCAAACATATAATACAATCGTAACTGCCCATGCATTTGTAATAATTTTTTTTATAGTTATACCAATTATAATCGGAGGATTTGGAAATTGATTGGTACCTTTAATACTAGGAGCACCAGATATAGCATTCCCACGAATAAACAACATAAGATTCTGATTATTACCCCCTTCAATTACATTACTAACAGTAAGCAGAATCGTAGAAAATGGGGCAGGAACTGGATGAACAGTTTACCCTCCCCTATCATCTAATATTTCACATAATGGGGCATCAGTAGATTTAGCAATTTTTTCCCTACATCTAGCAGGAATCTCATCCATCTTAGGGGCTGTAAACTTCATTTCAACAATTATAAATATACGGCCATCAGGGATAACTCCTGATCGTATCCCATTATTTATTTGATCAGTAGGTATTACTGCCCTACTACTTCTACTATCCCTCCCTGTACTAGCAGGGGCCATCACTATATTACTTACTGATCGAAACCTAAATACATCATTCT
>Stethoconus_japonicus_5-57
AATGATCAAACATATAATACAATCGTAACTGCCCATGCATTTGTAATAATTTTTTTTATAGTTATACCAATTATAATCGGAGGATTTGGAAATTGATTGGTACCTTTAATACTAGGAGCACCAGATATAGCATTCCCACGAATAAACAACATAAGATTCTGATTATTACCCCCTTCAATTACATTACTAACAGTAAGCAGAATCGTAGAAAATGGGGCAGGAACTGGATGAACAGTTTACCCTCCCCTATCATCTAATATTTCACATAATGGGGCATCAGTAGATTTAGCAATTTTTTCCCTACATCTAGCAGGAATCTCATCCATCTTAGGGGCTGTAAACTTCATTTCAACAATTATAAATATACGGCCATCAGGGATAACTCCTGATCGTATCCCATTATTTATTTGATCAGTAGGTATTACTGCCCTACTACTTCTACTATCCCTCCCTGTACTAGCAGGGGCCATCACTATATTACTTACTGATCGAAACCTAAATACATCATTCT
>Taylorilygus_apicalis_0-21
GATGATCAAACATATAATGTGGTAGTTACAGCTCATGCATTTATTATAATTTTTTTTATAGTTATACCAATTATAATTGGGGGATTCGGAAATTGATTAGTACCTTTAATAATTGGGGCCCCAGATATAGCATTCCCACGAATAAACAATATAAGATTCTGATTATTACCCCCGTCAATTACACTCTTAATCATAAGAAGAATTGTAGAAAATGGTGCAGGGACTGGATGAACAGTTTATCCTCCATTATCTGCTAATATCTCCCATAATGGGGCATCTGTTGACTTAGCAATTTTTTCCTTACACTTAGCAGGAGTGTCATCAATTTTAGGGGCAGTAAATTTTATCTCAACAATTATTAATATACGACCAGCAGGAATAAATGCTGAGCGAATCCCTTTATTTGTATGATCAGTAGGAATTACTGCCTTATTACTATTATTATCATTACCAGTATTAGCTGGTGCTATTACTATATTATTAACAGACCGTAATTTTAATACATCATTTT
>Taylorilygus_apicalis_3-23
GATGATCAAACATATAATGTGGTAGTTACAGCTCATGCATTTATTATAATTTTTTTTATAGTTATACCAATTATAATTGGGGGATTCGGAAATTGATTAGTACCTTTAATAATTGGGGCCCCAGATATAGCATTCCCACGAATAAACAATATAAGATTCTGATTATTACCCCCGTCAATTACACTCTTAATCATAAGAAGAATTGTAGAAAATGGTGCAGGGACTGGATGAACAGTTTATCCTCCATTATCTGCTAATATCTCCCATAATGGGGCATCTGTTGACTTAGCAATTTTTTCCTTACACTTAGCAGGAGTGTCATCAATTTTAGGGGCAGTAAATTTTATCTCAACAATTATTAATATACGACCAGCAGGAATAAATGCTGAGCGAATCCCTTTATTTGTATGATCAGTAGGAATTACTGCCTTATTACTATTATTATCATTACCAGTATTAGCTGGTGCTATTACTATATTATTAACAGACCGTAATTTTAATACATCATTTT
>Taylorilygus_apicalis_3-24
GATGATCAAACATATAATGTGGTAGTTACAGCTCATGCATTTATTATAATTTTTTTTATAGTTATACCAATTATAATTGGGGGATTCGGAAATTGATTAGTACCTTTAATAATTGGGGCCCCAGATATAGCATTCCCACGAATAAACAATATAAGATTCTGATTATTACCCCCGTCAATTACACTCTTAATCATAAGAAGAATTGTAGAAAATGGTGCAGGGACTGGATGAACAGTTTATCCTCCATTATCTGCTAATATCTCCCATAATGGGGCATCTGTTGACTTAGCAATTTTTTCCTTACACTTAGCAGGAGTGTCATCAATTTTAGGGGCAGTAAATTTTATCTCAACAATTATTAATATACGACCAGCAGGAATAAATGCTGAGCGAATCCCTTTATTTGTATGATCAGTAGGAATTACTGCCTTATTACTATTATTATCATTACCAGTATTAGCTGGTGCTATTACTATATTATTAACAGACCGTAATTTTAATACATCATTTT
>Termatophylum_hikosanum_5-48
AATGATCAAATTTATAATGTAATTGTTACTGCTCACGCTTTCATTATAATTTTTTTTATAGTTATACCAATTATAATTGGGGGGTTCGGAAATTGACTAGTACCATTAATAATTGGAGCTCCTGATATAGCATTCCCCCGAATAAATAATATAAGATTTTGATTATTACCCCCCTCAATCACCTTGCTTATTATAAGTAGAATTGTTGAAAACGGGGCAGGTACTGGTTGAACAGTTTATCCCCCACTTTCATCCAATATTGCACATAACGGGGCATCTGTCGATTTAGCAATTTTTTCTTTGCATTTAGCAGGAGTATCATCAATTTTAGGGGCTGTAAATTTTATTTCAACAATTATTAATATACGACCTGAAGGTATATCCCCTGAAAAAATTCCCCTATTTGTGTGATCTGTAGCAATTACAGCATTATTATTATTATTATCCCTACCCGTATTAGCAGGTGCTATTACTATATTATTAACAGATCGAAATTTAAATACCTCATTTT
>Tinginotum_perlatum_3-21
GATGATCAAACTTATAACGTTGTAGTAACAGCCCATGCATTTATTATAATCTTTTTTATAGTTATACCAATCATAATTGGAGGTTTCGGAAACTGATTAGTACCTTTAATAATTGGGGCCCCCGATATAGCATTCCCACGTATAAATAATATAAGATTCTGGTTACTCCCACCATCAATTACATTATTAATCATAAGTAGAATTGTAGAAAATGGAGCAGGGACTGGGTGAACTGTTTACCCTCCTTTATCCGCTAATATTTCCCATAATGGAGCATCAGTAGATATAGCAATCTTTTCATTACACTTAGCAGGGGTTTCATCAATCCTAGGAGCTGTAAACTTCATCTCAACTATTATTAACATGCGACCAGAAGGCATAAATGCTGAACGAATTCCATTATTTGTATGATCAGTGGGTATTACTGCACTATTATTATTATTATCATTACCAGTATTAGCTGGTGCCATTACTATACTGTTAACAGACCGAAATTTTAATACTTCATTCT
>Tinginotum_perlatum_3-22
GATGATCAAACTTATAACGTTGTAGTAACAGCCCATGCATTTATTATAATCTTTTTTATAGTTATACCAATCATAATTGGAGGTTTCGGAAACTGATTAGTACCTTTAATAATTGGGGCCCCCGATATAGCATTCCCACGTATAAATAATATAAGATTCTGGTTACTCCCACCATCAATTACATTATTAATCATAAGTAGAATTGTAGAAAATGGAGCAGGGACTGGGTGAACTGTTTACCCTCCTTTATCCGCTAATATTTCCCATAATGGAGCATCAGTAGATATAGCAATCTTTTCATTACACTTAGCAGGGGTTTCATCAATCCTAGGAGCTGTAAACTTCATCTCAACTATTATTAACATGCGACCAGAAGGCATAAATGCTGAACGAATTCCATTATTTGTATGATCAGTGGGTATTACTGCACTATTATTATTATTATCATTACCAGTATTAGCTGGTGCCATTACTATACTGTTAACAGACCGAAATTTTAATACTTCATTCT
>Tinginotum_perlatum_5-39
GATGATCAAACTTATAACGTTGTAGTAACAGCCCATGCATTTATTATAATCTTTTTTATAGTTATACCAATCATAATTGGAGGTTTCGGAAACTGATTAGTACCTTTAATAATTGGGGCCCCCGATATAGCATTCCCACGTATAAATAATATAAGATTCTGGTTACTCCCACCATCAATTACATTATTAATCATAAGTAGAATTGTAGAAAATGGAGCAGGGACTGGGTGAACTGTTTACCCCCCTTTATCCGCTAATATTTCCCATAATGGAGCATCAGTAGATATAGCAATCTTTTCATTACACTTAGCAGGGGTTTCATCAATCCTAGGAGCTGTAAACTTCATCTCAACTATTATTAACATGCGACCAGAAGGCATAAATGCTGAACGAATTCCATTATTTGTATGATCAGTGGGTATTACTGCACTATTATTATTATTATCATTACCAGTATTAGCTGGTGCCATTACTATACTGTTAACAGACCGAAATTTTAATACCTCATTCT
>Tinginotum_perlatum_5-40
GATGATCAAACTTATAACGTTGTAGTAACAGCCCATGCATTTATTATAATCTTTTTTATAGTTATACCAATCATAATTGGAGGTTTCGGAAACTGATTAGTACCTTTAATAATTGGGGCCCCCGATATAGCATTCCCACGTATAAATAATATAAGATTCTGGTTACTCCCACCATCAATTACATTATTAATCATAAGTAGAATTGTAGAAAATGGAGCAGGGACTGGGTGAACTGTTTACCCCCCTTTATCCGCTAATATTTCCCATAATGGAGCATCAGTAGATATAGCAATCTTTTCATTACACTTAGCAGGGGTTTCATCAATCCTAGGAGCTGTAAACTTCATCTCAACTATTATTAACATGCGACCAGAAGGCATAAATGCTGAACGAATTCCATTATTTGTATGATCAGTGGGTATTACTGCACTATTATTATTATTATCATTACCAGTATTAGCTGGTGCCATTACTATACTGTTAACAGACCGAAATTTTAATACCTCATTCT
>Tinginotum_pini_3-36
GATGACCAAACATATAATGTAGTAGTTACAGCCCACGCATTTATTATAATTTTCTTTATAGTTATACCAATCATAATTGGAGGATTCGGAAACTGACTAGTACCACTAATAATTGGGGCACCCGATATAGCATTCCCACGAATAAACAATATAAGATTTTGACTACTGCCCCCATCAATCACACTATTAATTATAAGAAGAATTGTAGAAAACGGGGCAGGAACTGGATGAACTGTGTATCCCCCATTATCATCCAATATTTCGCATAATGGAGCATCAGTTGACATAGCAATTTTTTCCCTGCATTTAGCAGGGGTGTCATCAATTTTAGGGGCAGTTAATTTCATTTCAACAATTATTAATATACGACCAGAAGGAATAAATGCTGAGAGGGTCCCACTATTTGTATGATCAGTAGGAATTACTGCTCTACTATTACTTTTATCTTTACCAGTACTAGCAGGAGCAATCACTATATTATTAACAGACCGAAATTTTAATACATCATTCT
>Tytthus_chinensis_0-52
GATGACCAAACTTACAATGTTATTGTAACTGCCCATGCATTTATCATAATTTTTTTTATAGTTATACCTATTATAATTGGAGGTTTTGGTAACTGATTAGTACCTTTAATAATTGGAGCACCTGATATAGCATTCCCACGTATAAATAATATGAGATTTTGATTATTACCCCCATCAATTACCTTATTAATTACAAGAAGAATTGTTGAAAATGGGGCAGGGACAGGATGAACCGTTTATCCACCACTATCATCGAATATTTCACACGCAGGAGCATCAGTTGACTTAGCAATCTTTTCCCTACACCTAGCAGGTGTATCATCTATTTTAGGAGCAGTAAACTTTATTTCCACAATTATTAATATACGACCAAAAGGAATAAAACTAGAACAAATTCCCTTATTCGTGTGATCAGTAGGAATTACTGCATTACTTTTATTATTATCTTTACCTGTATTGGCAGGTGCTATTACTATACTTTTAACAGATCGTAACTTTAATACTTCATTTT
>Tytthus_chinensis_0-61
GATGACCAAACTTACAATGTTATTGTAACTGCCCATGCATTTATCATAATTTTTTTTATAGTTATACCTATTATAATTGGAGGTTTTGGTAACTGATTAGTGCCTTTAATAATTGGAGCACCTGATATAGCATTCCCACGTATAAATAATATGAGATTTTGATTATTACCCCCATCAATTACCTTATTAATTACAAGAAGAATTGTTGAAAATGGGGCAGGGACAGGATGAACTGTTTATCCACCACTATCATCGAATATTTCACACGCAGGAGCATCAGTTGACTTAGCAATCTTTTCCCTACACCTAGCAGGTGTATCATCTATTTTAGGAGCAGTAAACTTTATTTCCACAATTATTAATATACGACCAAAAGGAATAAGACTAGAACAAATTCCCTTATTCGTGTGATCAGTAGGAATTACTGCATTACTTTTATTATTATCTTTACCTGTATTGGCAGGTGCTATTACTATACTTTTAACAGATCGTAACTTTAATACTTCATTTT
>Zanchius_tarasovi_2-45
GACGACCAAACATATAATGTAGTCGTAACAGCACATGCATTCATCATAATTTTCTTTATAGTAATACCAATCATAATTGGAGGTTTTGGAAATTGATTAGTACCTTTAATAATTGGAGCCCCTGACATAGCATTCCCACGAATAAATAATATAAGATTCTGATTATTACCCCCATCAATTACACTCCTTATTATGAGCAGAATAGTAGAAAATGGAGCAGGAACAGGTTGAACAGTCTACCCTCCCTTATCAAGTAATATTTCACATAACGGAAGATCAGTAGATCTAGCAATCTTCTCACTCCACTTAGCTGGAGTTTCATCAATCCTAGGGGCAGTAAACTTTATCTCAACTATTATTAATATACGACCACCAGGTATATCAATAGAACGAATCCCTTTATTTGTATGATCAGTAGGAATCACTGCACTATTATTATTACTATCATTACCAGTATTAGCAGGAGCTATTACAATACTTTTAACAGATCGAAATCTAAATACATCATTTT
>Zanchius_tarasovi_2-44
GACGACCAAACATATAATGTAGTCGTAACAGCACATGCATTCATCATAATTTTTTTTATAGTAATACCAATCATAATTGGAGGTTTTGGAAATTGATTAGTACCTTTAATAATTGGAGCCCCTGACATAGCATTCCCACGAATAAATAATATAAGATTCTGATTATTACCCCCATCAATTACACTCCTTATTATGAGCAGAATAGTAGAAAATGGAGCAGGAACAGGTTGAACAGTATACCCTCCCTTATCAAGTAATATTTCACATAACGGAAGATCAGTAGATCTAGCAATCTTCTCACTCCACTTAGCTGGAGCTTCATCAATCCTAGGGGCGGTAAACTTTATCTCAACTATTATTAATATACGACCAGCAGGTATATCAATAGAACGAATCCCTTTATTTGTATGATCAGTAGGAATCACTGCACTATTATTATTATTATCATTACCAGTATTAGCAGGAGCTATTACAATACTTTTAACAGATCGAAATCTAAATACATCATTTT
